# Supplementary material for: Plant structural and storage glucans trigger distinct transcriptional responses that modulate the motility of Xanthomonas pathogens
Source: Microbiol Spectr. 2023 Oct 19;11(6):e02280-23. doi: 10.1128/spectrum.02280-23 (PMC10714752; doi:10.1128/spectrum.02280-23)
Supplement: Data Set S1 — List of differentially expressed genes on the presence of cellobiose or starch. [file spectrum.02280-23-s0001.xlsx]

## Sheet: Cellobiose_vs_glucose
Supplementary Data 1. Differentially expressed genes in RNA-seq assays of X. citri 306. Cells were grown in minimal medium XVM2m containing cellobiose and in minimal medium XVM2m containing glucose as the reference condition. Descriptions are based on gene annotation data. Genes were considered differentially expressed based on the Wald test implemented in the DESeq2 package. p-values were adjust…
Upregulated genes (XVM2m Cellobiose vs XVM2m glucose)
Locus	log₂ fold change	p-adjusted	dbCAN	Description	GO Enrichment Analysis	Putative Biochemical Pathway	KEGG Over Representation Analysis (ORA)
XAC0291	3.28231	0.000718405		Oar protein	Carboxypeptidase activity; Carbohydrate binding; Cell outer membrane
XAC0434	3.01119	0.00148805		conserved hypothetical protein
XAC0852	4.9747	5.359e-06		TonB-dependent receptor	Cell outer membrane; Ion transport
XAC0853	4.55611	1.36282e-05		hypothetical protein
XAC0854	3.90738	8.66353e-05		conserved hypothetical protein	Monooxygenase activity
XAC0855	3.4038	0.000501394		monooxygenase	Monooxygenase activity; Oxidoreductase activity, with incorporation or reduction of molecular oxygen
XAC0856	3.73143	1.84968e-06		ABC transporter oligopeptide binding protein		Quorum sensing	Quorum sensing
XAC0857	3.89149	0.000515368		ABC transporter permease	Plasma membrane	Quorum sensing	Quorum sensing
XAC0858	3.12264	0.00224696		ABC transporter permease	Plasma membrane	Quorum sensing	Quorum sensing
XAC0860	3.40271	0.0426029		ABC transporter ATP-binding protein	Plasma membrane	Quorum sensing	Quorum sensing
XAC1017	2.00767	0.00351638		ABC transporter sulfate binding protein		Sulfur metabolism; ABC transporters	Sulfur metabolism
XAC1018	2.48069	0.00189217		ABC transporter sulfate permease	Plasma membrane	Sulfur metabolism; ABC transporters	Sulfur metabolism
XAC1019	2.17028	0.0451407		ABC transporter sulfate permease	Plasma membrane	Sulfur metabolism; ABC transporters	Sulfur metabolism
XAC1927	1.91055	0.0336297		Fe-S oxidoreductase
XAC1948	3.84337	0.0140493		flagellar protein	Bacterial-type flagellum-dependent cell motility; Plasma membrane	Flagellar assembly	Flagellar assembly
XAC1966	1.94644	0.0384851		nucleotide sugar transaminase
XAC1976	3.66534	4.78895e-05		flagellar protein	Bacterial-type flagellum-dependent cell motility	Flagellar assembly	Flagellar assembly
XAC1977	3.25229	0.00681559		flagellar protein		Flagellar assembly	Flagellar assembly
XAC1981	4.09168	0.0401653		flagellar biosynthesis cell-distal portion of basal-body rod	Bacterial-type flagellum-dependent cell motility	Flagellar assembly	Flagellar assembly
XAC1983	3.26004	0.000244031		flagellar biosynthesis hook protein	Bacterial-type flagellum-dependent cell motility	Flagellar assembly	Flagellar assembly
XAC1984	3.07132	0.0472277		flagellar protein		Flagellar assembly	Flagellar assembly
XAC2156	3.51077	0.000180334		conserved hypothetical protein
XAC2623	1.84611	0.0289551		VirD4 protein		Bacterial secretion system
XAC2663	2.25889	0.0454507		transposase
XAC2664	2.27047	0.0482679		PilE protein	Protein secretion by the type II secretion system; Type II protein secretion system complex
XAC2665	2.85515	0.00334979		PilY1 protein
XAC2666	3.72054	0.00186429		PilX protein
XAC2667	3.52095	0.00209735		conserved hypothetical protein
XAC2668	3.93274	0.000527925		pre-pilin leader sequence
XAC2669	3.11564	0.00700251		pre-pilin like leader sequence	Protein secretion by the type II secretion system; Type II protein secretion system complex; Plasma membrane
XAC3197	2.31145	0.038498		ABC transporter permease	Plasma membrane	Sulfur metabolism; ABC transporters	Sulfur metabolism
XAC3200	2.86351	0.00716163		nitrilotriacetate monooxygenase component A	Monooxygenase activity; Oxidoreductase activity, with incorporation or reduction of molecular oxygen
XAC3201	3.22282	0.00399645		TonB-dependent receptor	Cell outer membrane
XAC3241	4.96616	1.31154e-06		fimbrillin	Protein secretion by the type II secretion system
XAC3328	2.94646	0.000803043		ATP sulfurylase		Purine metabolism; Monobactam biosynthesis; Selenocompound metabolism; Sulfur metabolism; Biosynthesis of secondary metabolites	Sulfur metabolism; Selenocompound metabolism
XAC3329	3.04455	0.00427586		ATP sulfurylase small subunit		Purine metabolism; Monobactam biosynthesis; Selenocompound metabolism; Sulfur metabolism; Biosynthesis of secondary metabolites	Sulfur metabolism; Selenocompound metabolism
XAC3380	2.91372	0.000495657		hypothetical protein
XAC3418	3.61844	7.20878e-05		Oar protein	Carboxypeptidase activity; Carbohydrate binding; Cell outer membrane
XAC3419	4.37882	8.80975e-06		Oar protein	Carboxypeptidase activity; Carbohydrate binding
XAC3604	2.06647	0.00351638		conserved hypothetical protein
XAC3613	2.48356	0.00300926		TonB-dependent receptor	Cell outer membrane; Ion transport
XAC3635	4.29942	2.61913e-05		conserved hypothetical protein
XAC3740	2.35626	0.040027		UDP-glucose 4-epimerase		Galactose metabolism; Amino sugar and nucleotide sugar metabolism; O-Antigen nucleotide sugar biosynthesis; Biosynthesis of nucleotide sugars
XAC3878	2.70706	0.000909		disulphide-isomerase
XAC3884	1.74183	0.0482679		cytochrome C oxidase subunit III	Plasma membrane	Oxidative phosphorylation
Downregulated genes (XVM2m AXOs vs XVM2m glucose)
Locus	log₂ fold change	p-adjusted	dbCAN	Description	GO Enrichment Analysis	Biochemical Pathway	KEGG Over Representation Analysis (ORA)
XAC0174	-3.59415	8.66353e-05		phenylalanine hydroxylase		Phenylalanine metabolism; Phenylalanine, tyrosine and tryptophan biosynthesis; Biosynthesis of aminoacids
XAC0175	-3.43696	2.34286e-06		transcriptional regulator asnC family
XAC0255	-2.47061	0.00351638		transcriptional regulator	DNA binding; DNA-binding transcription factor activity; Regulation of transcription, DNA-templated
XAC0267	-3.21947	0.000374799		conserved hypothetical protein	DNA binding
XAC0281	-3.81978	0.00202192		transcriptional regulator marR family	DNA binding; DNA-binding transcription factor activity; Regulation of transcription, DNA-templated
XAC0311	-2.83214	0.0157885		vanillate O-demethylase oxygenase subunit
XAC0334	-2.97552	0.000909		NADH-dependent FMN reductase		Riboflavin metabolism; Sulfur metabolism	Sulfur metabolism
XAC0335	-2.61458	0.0237811		conserved hypothetical protein
XAC0336	-2.36974	0.0495321		5-methyltetrahydropteroyltriglutamate-homocysteine methyltransferase		Cysteine and methionine metabolism; Selenocompound metabolism; Biosynthesis of secondary metabolites; Biosynthesis of aminoacids	Selenocompound metabolism
XAC0338	-2.87874	0.000490183		conserved hypothetical protein
XAC0360	-2.07769	0.0157885		glycerol-3-phosphate dehydrogenase		Glycerophospholipid metabolism; Biosynthesis of secondary metabolites
XAC0545	-3.2506	1.94539e-05		phospho-2-dehydro-3-deoxyheptonate aldolase%2C phe-sensitive		Phenylalanine, tyrosine and tryptophan biosynthesis; Biosynthesis of secondary metabolites; Biosynthesis of aminoacids; Quorum sensing	Quorum sensing
XAC0558	-2.48817	0.0251359		iron utilization protein
XAC0559	-3.00815	4.22995e-07		conserved hypothetical protein	DNA binding
XAC0877	-2.75177	7.20919e-07		transcriptional regulator gntR family	DNA binding; DNA-binding transcription factor activity; Regulation of transcription, DNA-templated
XAC1160	-4.63499	1.34733e-07		oxidoreductase
XAC1161	-3.4235	0.00629268		conserved hypothetical protein	DNA binding; DNA-binding transcription factor activity; Regulation of transcription, DNA-templated
XAC1194	-2.043	0.013304		death-on-curing protein
XAC1195	-2.27035	0.0123815		hypothetical protein	DNA binding
XAC1240	-2.77239	0.0144269		conserved hypothetical protein
XAC1319	-3.65609	9.49499e-06		RNA polymerase sigma-H factor	DNA binding
XAC1320	-3.99836	7.9706e-06		regulatory protein	Negative regulation of transcription, DNA-templated
XAC1321	-4.17798	1.34733e-07		periplasmic protease		Cationic antimicrobial peptide (CAMP) resistance
XAC1577	-2.22593	0.00413401		ABC transporter phosphate binding protein		ABC transporters
XAC1585	-3.21237	0.000254124		peptidyl-prolyl cis-trans isomerase
XAC1639	-3.11861	0.0482679		atrazine chlorohydrolase		Histidine metabolism
XAC1682	-3.66575	0.0049366		RNA polymerase sigma-E factor	DNA binding
XAC1739	-3.68699	5.12103e-09		LexA repressor	DNA binding; Negative regulation of transcription, DNA-templated
XAC1740	-2.94572	0.000325701		RecA protein	DNA recombination	Homologous recombination
XAC2512	-2.19987	0.014325		preprotein translocase YajC subunit		Quorum sensing; Protein export; Bacterial secretion system	Quorum sensing
XAC2717	-2.4226	2.48065e-05		tryptophan synthase beta chain		Glycine, serine and threonine metabolism; Phenylalanine, tyrosine and tryptophan biosynthesis; Biosynthesis of secondary metabolites; Biosynthesis of aminoacids
XAC2718	-2.20751	0.0197138		transcriptional regulator	DNA binding; DNA-binding transcription factor activity; Regulation of transcription, DNA-templated
XAC2843	-2.19527	0.0495993		multidrug efflux transporter
XAC2844	-4.74885	0.00062957		multidrug resistance protein		beta-Lactam resistance; Cationic antimicrobial peptide (CAMP) resistance
XAC2904	-2.81152	1.69603e-05		integrase/recombinase	DNA binding; DNA recombination
XAC2983	-2.13281	0.015318		quinol oxidase subunit I		Oxidative phosphorylation
XAC3053	-2.85602	0.0049366		conserved hypothetical protein
XAC3229	-2.6474	0.0017166		cointegrate resolution protein T	DNA binding
XAC3281	-1.87466	0.0438326		conserved hypothetical protein
XAC3363	-3.48711	6.48428e-10		transcriptional regulator blaI family	DNA binding; Negative regulation of transcription, DNA-templated
XAC3459	-2.48353	0.00962848		transcriptional regulator lysR family	DNA binding; DNA-binding transcription factor activity; Regulation of transcription, DNA-templated
XAC3461	-2.75427	2.48065e-05		transcriptional regulator	DNA binding
XAC3959	-2.16558	0.00880143		conserved hypothetical protein		Biosynthesis of unsaturated fatty acids; Fatty acids metabolism
XAC3960	-1.8779	0.0351859		oxidoreductase		Fatty acids metabolism
XAC4064	-2.44204	0.00388814		transcriptional regulator araC family	DNA-binding transcription factor activity; Regulation of transcription, DNA-templated
XACa0017	-1.78178	0.0442275		hypothetical protein
XACa0028	-2.7778	4.45154e-05		plasmid stable inheritance protein I	DNA binding
XACa0029	-2.6498	1.36282e-05		transposase	DNA binding; DNA recombination
XACa0036	-2.0486	0.0210821		conserved hypothetical protein	DNA binding
XACa0037	-2.46028	0.00503758		conserved hypothetical protein	Regulation of transcription, DNA-templated
XACa0038	-2.60852	0.013304		Tn5045 resolvase	DNA binding; DNA recombination
XACa0042	-2.38235	0.00783649		KfrA protein	DNA binding
XACb0010	-2.89243	0.000865725		cointegrate resolution protein T	DNA binding
XACb0060	-2.92433	0.00350645		virulence plasmid protein	DNA binding
XACb0069	-2.0587	0.0219438		conserved hypothetical protein	DNA binding
XACb0070	-2.42045	0.0057186		conserved hypothetical protein	regulation of transcription, DNA-templated
XACb0071	-2.69785	0.00816708		Tn5045 resolvase	DNA binding; DNA recombination
XACb0072	-2.3633	0.0307196		resolvase	DNA binding; DNA recombination

## Sheet: Cellobiose_vs_LBON
Supplementary Data 1. Differentially expressed genes in RNA-seq assays of X. citri 306. Cells were grown in minimal medium XVM2m containing cellobiose and in LBON medium as the reference condition. Descriptions are based on gene annotation data. Genes were considered differentially expressed based on the Wald test implemented in the DESeq2 package. p-values were adjusted for multiple tests using …
Upregulated genes (XVM2m Cellobiose vs LBON)
Locus	log₂ fold change	p-adjusted	dbCAN	Description
XAC0028	1.42226	1	GH5	cellulase
XAC0030	2.62883	0.000224308	GH5	cellulase
XAC0032	2.33313	6.79071e-06		glutamate synthase beta subunit
XAC0033	2.12086	1.10689e-10		glutamate synthase alpha subunit
XAC0035	1.71077	0.951242		conserved hypothetical protein
XAC0036	2.18222	0.0302466		conserved hypothetical protein
XAC0060	1.49659	0.0224457		hypothetical protein
XAC0061	2.26681	2.39542e-06		conserved hypothetical protein
XAC0100	2.24933	0.138076		conserved hypothetical protein
XAC0108	2.17325	0.321264		AtsE
XAC0109	1.74319	0.752882		thioredoxin
XAC0131	2.37757	0.207853		conserved hypothetical protein
XAC0132	3.55959	0.000107044		conserved hypothetical protein
XAC0139	1.72777	0.170852		conserved hypothetical protein
XAC0239	3.99919	0.000254056		conserved hypothetical protein
XAC0260	3.11439	0.00185872		conserved hypothetical protein
XAC0285	4.23464	2.35623e-27		conserved hypothetical protein
XAC0286	0.842009	1		avirulence protein
XAC0288	1.53592	0.623741		oxidoreductase
XAC0291	3.03656	0.00485686		Oar protein
XAC0294	2.02865	0.00183246		conserved hypothetical protein
XAC0320	2.61985	0.00832369		SIR2-like regulatory protein
XAC0328	1.57267	0.159367		multidrug efflux transporter
XAC0344	2.21737	0.00782802		phage-related integrase
XAC0345	1.76532	0.172947		dihydroxy-acid dehydratase
XAC0346	1.1731	1	GH5	degenerated cellulase
XAC0370	1.4867	0.528329		b-ketoadipate enol-lactone hydrolase
XAC0396	2.21768	0.00281428		HpaB protein
XAC0397	4.17871	3.98087e-22		HrpE protein
XAC0398	2.20895	0.124219		HrpD6 protein
XAC0399	2.9348	3.70183e-06		HrpD5 protein
XAC0400	2.233	0.145039		HpaA protein
XAC0402	1.60275	0.644474		HrcR protein
XAC0405	0.992336	1		HrcV protein
XAC0406	1.02858	1		HrcU protein
XAC0407	2.03161	0.103753		HrpB1 protein
XAC0408	1.9373	0.340107		HrpB2 protein
XAC0409	1.09534	1		HrcJ protein
XAC0416	4.13705	3.70114e-11		Hpa1 protein
XAC0422	1.55795	1		ABC transporter substrate binding protein
XAC0425	1.43564	0.958217	GT5	glycogen synthase
XAC0434	0.61968	1		conserved hypothetical protein
XAC0457	1.09093	1		conserved hypothetical protein
XAC0458	1.42848	0.941743		PhaF protein
XAC0459	1.96524	0.0455132		PhaE protein
XAC0462	1.39296	0.700155		NADH dehydrogenase subunit 5
XAC0465	2.2227	0.00664979		metalloproteinase
XAC0467	2.66425	0.00290326		hypothetical protein
XAC0471	1.906	0.0456737		conserved hypothetical protein
XAC0475	1.04287	1		conserved hypothetical protein
XAC0487	3.18468	1.77714e-10		50S ribosomal protein L13
XAC0533	2.48792	4.15003e-05		catabolic dehydroquinase
XAC0546	2.29767	0.0256319		conserved hypothetical protein
XAC0582	1.38593	1		hypothetical protein
XAC0601	1.4952	0.413498		hypothetical protein
XAC0602	1.67344	0.0768793		magnesium and cobalt transport protein
XAC0606	2.77847	0.0245233		endonuclease
XAC0611	2.34191	0.0539812		chemotaxis protein
XAC0612	2.7895	2.27645e-09	GH5	cellulase
XAC0626	2.1387	0.01115		outer membrane lipoprotein
XAC0655	1.61548	0.0141986		sugar kinase
XAC0665	1.80136	0.309323		conserved hypothetical protein
XAC0678	1.91263	0.616921		conserved hypothetical protein
XAC0682	4.03971	0.000107767		conserved hypothetical protein
XAC0706	1.53914	0.0836544		TonB-dependent receptor
XAC0720	1.62698	0.796639		high-affinity choline transport
XAC0730	1.56081	0.0167731		two-component system regulatory protein
XAC0735	1.05681	1		conserved hypothetical protein
XAC0755	7.87196	3.16092e-11		conserved hypothetical protein
XAC0756	3.19993	0.0220005		potassium-transporting ATPase A chain
XAC0760	0.420319	1		two-component system regulatory protein
XAC0801	2.06925	0.0134036		conserved hypothetical protein
XAC0826	2.8344	0.0327659		conserved hypothetical protein
XAC0827	3.27942	0.0267109		permease
XAC0828	3.57732	0.011015		ABC transporter ATP-binding component
XAC0829	4.27569	0.000286349		ABC transporter substrate binding protein
XAC0830	4.76928	1.81591e-06		taurine dioxygenase
XAC0835	1.59821	0.721236		two-component system sensor protein
XAC0838	2.49216	0.0131688		conserved hypothetical protein
XAC0841	1.61853	0.018784		prolipoprotein diacylglyceryl transferase
XAC0845	1.58207	1		transcriptional regulator
XAC0846	1.45796	1		FMNH2-dependent monooxygenase
XAC0847	2.73414	0.148894		ABC transporter ATP-binding protein
XAC0848	6.1924	0.0019235		ABC transporter permease
XAC0849	3.69594	0.0295337		sulfonate binding protein
XAC0850	3.65115	0.0260332		sulfonate monooxygenase
XAC0851	4.64533	0.00335398		NADH-dependent FMN reductase
XAC0852	2.28098	0.538537		TonB-dependent receptor
XAC0853	-0.605462	1		hypothetical protein
XAC0854	-0.616192	1		conserved hypothetical protein
XAC0855	1.61042	1		monooxygenase
XAC0856	0.94879	1		ABC transporter oligopeptide binding protein
XAC0857	0.840233	1		ABC transporter permease
XAC0858	0.565922	1		ABC transporter permease
XAC0859	0.798172	1		hypothetical protein
XAC0860	0.579386	1		ABC transporter ATP-binding protein
XAC0868	0.55834	1		hypothetical protein
XAC0888	2.30264	8.63888e-08	GH109	glucose-fructose oxidoreductase
XAC0923	1.50887	0.0235504		pyridine nucleotide transhydrogenase subunit alpha
XAC1017	0.48131	1		ABC transporter sulfate binding protein
XAC1018	0.262954	1		ABC transporter sulfate permease
XAC1019	0.0632212	1		ABC transporter sulfate permease
XAC1021	3.19728	8.11993e-07		conserved hypothetical protein
XAC1034	1.74419	0.0139443		peptidyl-Asp metalloendopeptidase
XAC1047	1.33424	0.382589		conserved hypothetical protein
XAC1060	3.19933	4.08313e-10		hypothetical protein
XAC1061	1.67033	0.0105103		conserved hypothetical protein
XAC1063	2.03715	0.000943652	GH24	phage-related lysozyme
XAC1081	2.365	8.30159e-07		histone-like protein
XAC1122	2.58037	5.25195e-06		50S ribosomal protein L32
XAC1149	1.88203	0.48118		bacterioferritin
XAC1150	1.95147	0.342773		peroxiredoxin
XAC1173	1.29014	0.894257		transcriptional regulator uid family
XAC1175	2.47027	0.0246202		conserved hypothetical protein
XAC1178	3.46678	0.000368166		oxidoreductase
XAC1180	2.26924	0.144141		oxidoreductase
XAC1187	2.43995	0.0539812		hydroxylase large subunit
XAC1188	2.93677	0.00630735		hydroxylase molybdopterin-containing subunit
XAC1189	2.60095	0.0509901		ferredoxin
XAC1192	3.59517	0.000776938		tetracenomycin polyketide synthesis protein
XAC1193	5.03995	2.21398e-07		conserved hypothetical protein
XAC1210	1.69632	0.284208		hypothetical protein
XAC1211	1.43223	0.867386		catalase
XAC1218	3.22462	0.000120971		inner membrane protein
XAC1273	1.1675	1		two-component system sensor protein
XAC1278	1.88154	0.0666293		conserved hypothetical protein
XAC1297	1.65775	0.148088		conserved hypothetical protein
XAC1328	2.14061	0.000172094		conserved hypothetical protein
XAC1337	3.72043	9.61645e-11		cold shock protein
XAC1341	1.29522	1		DNA ligase
XAC1342	1.22394	1		mRNA 3'-end processing factor
XAC1346	2.4002	0.127951		conserved hypothetical protein
XAC1352	0.889403	1		conserved hypothetical protein
XAC1353	3.50767	0.00032118		conserved hypothetical protein
XAC1354	2.58659	0.00145739		conserved hypothetical protein
XAC1359	2.07299	0.0946919		cation transport protein
XAC1363	1.91958	0.00107408		MFS transporter
XAC1364	3.87927	0.000174334		conserved hypothetical protein
XAC1365	1.65916	0.392483		conserved hypothetical protein
XAC1378	1.28423	1		delta 9 acyl-lipid fatty acid desaturase
XAC1381	3.15086	0.000167023		conserved hypothetical protein
XAC1397	0.307194	1		conserved hypothetical protein
XAC1412	2.34492	0.00331154		conserved hypothetical protein
XAC1446	2.72363	0.025447		multidrug resistance membrane translocase
XAC1452	3.24894	3.62725e-05		hypothetical protein
XAC1453	3.31358	0.000266095		conserved hypothetical protein
XAC1454	0.951439	1		conserved hypothetical protein
XAC1455	1.09238	1		transcriptional regulator marR family
XAC1463	1.24592	1		phospholipase
XAC1465	3.68158	9.25391e-09		major cold shock protein
XAC1476	2.56629	0.0270106	AA6	conserved hypothetical protein
XAC1486	1.36482	1		conserved hypothetical protein
XAC1487	2.42477	0.0135787		conserved hypothetical protein
XAC1509	-0.00422951	1		conserved hypothetical protein
XAC1510	0.969651	1		phage-related integrase
XAC1514	2.66581	3.67644e-12		conserved hypothetical protein
XAC1549	1.45839	0.154685		ABC transporter vitamin B12 uptake permease
XAC1573	2.95774	0.00306187		phosphate regulon transcriptional regulator
XAC1582	1.2254	1		endonuclease III
XAC1597	2.31494	1.39761e-05		conserved hypothetical protein
XAC1598	1.66046	0.512484		conserved hypothetical protein
XAC1632	1.4079	1		hypothetical protein
XAC1633	1.91796	0.226246		glucose dehydrogenase
XAC1634	3.04501	2.73894e-05		conserved hypothetical protein
XAC1641	2.71991	1.06e-16		conserved hypothetical protein
XAC1654	2.31163	0.0402503		acyl carrier protein phosphodiesterase
XAC1657	1.96466	0.0121151		hypothetical protein
XAC1665	0.516569	1		conserved hypothetical protein
XAC1670	3.73276	9.93508e-06		response regulator
XAC1689	2.56452	0.0861613		conserved hypothetical protein
XAC1730	2.55804	4.47391e-15		conserved hypothetical protein
XAC1734	0.644275	1		tRNA delta(2)-isopentenylpyrophosphate transferase
XAC1779	2.40623	1.10131e-05		conserved hypothetical protein
XAC1819	1.8332	0.451399		tryptophan-rich sensory protein
XAC1889	1.95409	0.212817		chemotaxis protein
XAC1909	3.48967	4.72658e-07		MotA protein
XAC1926	3.77967	2.60047e-06		hypothetical protein
XAC1927	2.3163	0.00108978		Fe-S oxidoreductase
XAC1928	1.62398	1		hypothetical protein
XAC1935	1.08158	1		flagellar protein
XAC1936	-0.496356	1		flagellar protein
XAC1937	0.642056	1		flagellar protein
XAC1939	1.17663	1		GGDEF family protein
XAC1941	0.159641	1		flagellar biosynthetic protein
XAC1942	0.63911	1		flagellar biosynthesis
XAC1944	1.5793	0.406332		flagellar biosynthetic protein
XAC1948	1.03929	1		flagellar protein
XAC1949	1.00161	1		flagellar protein
XAC1950	1.63846	0.355516		flagellar FliJ protein
XAC1954	1.71127	0.672205		flagellar protein
XAC1955	2.67588	0.787055		flagellar protein
XAC1965	0.553385	1		acyl carrier protein
XAC1971	1.78289	0.1758		conserved hypothetical protein
XAC1981	1.88953	1		flagellar biosynthesis cell-distal portion of basal-body rod
XAC1984	-1.11747	1		flagellar protein
XAC1985	0.403152	1		flagellar biosynthesis cell-proximal portion of basal-body rod
XAC1986	2.33598	0.873118		flagellar protein
XAC1988	2.15532	0.345722		flagellar protein
XAC1989	3.4064	5.10162e-08		flagellar protein
XAC1996	2.73289	0.0018925		chemotaxis protein
XAC2024	1.16513	1		TonB-dependent receptor
XAC2025	3.4149	0.00123447		conserved hypothetical protein
XAC2026	2.76333	0.0586517		conserved hypothetical protein
XAC2028	2.49624	0.0558761		glutathione-dependent formaldehyde dehydrogenase
XAC2030	2.60207	0.00391676		exodeoxyribonuclease III
XAC2031	4.17994	6.63891e-08		conserved hypothetical protein
XAC2035	1.72964	0.412418		non-heme chloroperoxidase
XAC2049	1.95284	0.0334289		conserved hypothetical protein
XAC2052	3.34558	0.000885269		conserved hypothetical protein
XAC2057	2.42763	0.0519539		conserved hypothetical protein
XAC2063	2.34641	3.58513e-09		cytochrome C4
XAC2073	2.05612	0.000205913		conserved hypothetical protein
XAC2114	1.81135	0.0714367		conserved hypothetical protein
XAC2126	0.604265	1	CE1	conserved hypothetical protein
XAC2135	2.98822	0.000802376		hypothetical protein
XAC2136	1.31306	1		oxidoreductase
XAC2137	2.21681	5.21608e-05	GH109	oxidoreductase
XAC2139	3.06829	0.00111839		conserved hypothetical protein
XAC2151	1.77999	0.183656		YapH protein
XAC2152	2.10292	0.000174334		conserved hypothetical protein
XAC2153	1.49909	0.408433		conserved hypothetical protein
XAC2155	4.49498	1.35023e-06		conserved hypothetical protein
XAC2156	0.189978	1		conserved hypothetical protein
XAC2163	2.23313	9.11237e-06		conserved hypothetical protein
XAC2179	2.09156	0.00767777		RadC family protein
XAC2216	2.48156	3.19264e-07		hypothetical protein
XAC2234	1.71396	0.111562		MFS transporter
XAC2238	2.46753	9.19651e-05		plasmid-related protein
XAC2240	1.28426	1		conserved hypothetical protein
XAC2241	2.98919	0.00714933		hypothetical protein
XAC2243	2.59115	4.6313e-07		plasmid-related protein
XAC2250	2.83022	2.70288e-15		conserved hypothetical protein
XAC2265	1.26041	1		helicase IV
XAC2281	2.56175	0.172505		RadC family protein
XAC2292	2.14299	1.67632e-06		UTP-glucose-1-phosphate uridylyltransferase
XAC2293	1.37065	0.128048		epimerase
XAC2294	2.69468	9.23016e-05		lipopolysaccharide core biosynthesis protein
XAC2310	1.09319	1		ABC transporter sugar binding protein
XAC2316	1.48705	0.32703		conserved hypothetical protein
XAC2364	1.04888	1		ethanolamin permease
XAC2365	0.626515	1		ethanolamine ammonia-lyase large subunit
XAC2366	0.73588	1		ethanolamine ammonia-lyase light chain
XAC2367	5.7325	3.04158e-11		conserved hypothetical protein
XAC2369	1.49045	0.867006		general stress protein
XAC2394	1.71522	0.0423596		glutathione S-transferase
XAC2396	2.27444	0.00185872		conserved hypothetical protein
XAC2414	2.03319	0.0320139		ATP-dependent DNA ligase
XAC2415	3.55534	0.000607266		conserved hypothetical protein
XAC2421	1.75505	0.0281265		hypothetical protein
XAC2448	2.89836	0.00513461		chemotaxis protein
XAC2462	1.18129	1		ATP-binding protein
XAC2482	2.89443	0.0013992		transcriptional regulator
XAC2487	0.904068	1		formate dehydrogenase b chain
XAC2488	1.37229	0.79987		integral membrane transporter
XAC2492	1.73184	0.00249763		two-component system sensor protein
XAC2493	1.49807	0.318467		two-component system regulatory protein
XAC2557	3.69768	2.32784e-10		conserved hypothetical protein
XAC2559	1.39188	1		conserved hypothetical protein
XAC2561	1.50169	0.908139		outer membrane lipoprotein Blc
XAC2575	0.54164	1		GumL protein
XAC2576	0.885331	1	GT70	GumK protein
XAC2577	1.13809	1		GumJ protein
XAC2578	1.07694	1	GT94	GumI protein
XAC2579	1.25235	1	GT4	GumH protein
XAC2580	1.65984	0.0997179		GumG protein
XAC2581	2.43499	6.65358e-08		GumF protein
XAC2582	2.69428	8.12608e-13		GumE protein
XAC2583	3.20393	1.0326e-15		GumD protein
XAC2584	2.6302	6.40456e-10		GumC protein
XAC2585	3.35772	4.26728e-16		GumB protein
XAC2599	2.02053	0.0438374	GH97	alpha-glucosidase
XAC2600	0.798292	1		TonB-dependent receptor
XAC2601	0.862072	1		hypothetical protein
XAC2615	0.237927	1		VirB3 protein
XAC2616	0.261602	1		VirB2 protein
XAC2654	0.6352	1		conserved hypothetical protein
XAC2663	-0.0120232	1		transposase
XAC2664	0.106636	1		PilE protein
XAC2666	-0.727837	1		PilX protein
XAC2667	-1.00977	1		conserved hypothetical protein
XAC2668	-0.901563	1		pre-pilin leader sequence
XAC2669	0.994088	1		pre-pilin like leader sequence
XAC2670	1.32124	1		alginate biosynthesis protein
XAC2711	1.08761	1		phosphodiesterase
XAC2720	1.00271	1		tRNA pseudouridine synthase A
XAC2743	1.34816	1		Oar protein
XAC2764	2.66539	3.92775e-06		conserved hypothetical protein
XAC2786	2.08129	0.000258301		conserved hypothetical protein
XAC2788	2.60917	0.0227082		conserved hypothetical protein
XAC2793	3.10873	0.00251014		conserved hypothetical protein
XAC2808	2.12243	0.00144808		conserved hypothetical protein
XAC2827	3.58909	1.32288e-33		conserved hypothetical protein
XAC2831	1.84582	0.0554632		extracellular serine protease
XAC2833	1.8307	0.0731898		extracellular serine protease
XAC2839	1.70285	0.253355		transcriptional regulator
XAC2853	1.03774	1		cysteine protease
XAC2857	2.60373	0.0010422		conserved hypothetical protein
XAC2864	3.59835	0.000110295		conserved hypothetical protein
XAC2865	2.48736	0.12552		chemotaxis histidine protein kinase
XAC2869	1.85378	0.919138		response regulator for chemotaxis
XAC2871	0.995922	1		cardiolipin synthase
XAC2876	1.90737	0.00923296		hypothetical protein
XAC2882	0.826965	1		conserved hypothetical protein
XAC2895	2.4609	0.0178694		oxidoreductase
XAC2897	0.421628	1		response regulator
XAC2915	1.61292	0.701243		osmotically inducible protein
XAC2920	2.23272	0.127951		conserved hypothetical protein
XAC2922	1.78064	0.0341628	PL3	HrpW protein
XAC2932	3.80343	7.03218e-05		protease
XAC2933	1.85918	0.00380334		conserved hypothetical protein
XAC2938	0.461824	1		cysteine desulfurase
XAC2951	2.10607	0.273348		DNA transport competence protein
XAC2992	1.24498	1		endoproteinase Arg-C
XAC3014	5.10183	5.49489e-11		RebB protein
XAC3016	5.33957	4.81915e-10		RebA protein
XAC3017	5.60968	1.42331e-18		RebB protein
XAC3019	2.61646	0.0099232		hypothetical protein
XAC3023	3.45996	2.45537e-05		hypothetical protein
XAC3026	1.65121	0.36609		transcriptional regulator
XAC3037	1.88941	0.422796	CE1	hydrolase
XAC3044	2.0654	0.239199		conserved hypothetical protein
XAC3048	2.96839	4.12123e-05		heat shock protein
XAC3058	4.34808	9.90563e-12		histone H1
XAC3059	2.92526	1.3735e-10		hypothetical protein
XAC3086	4.26713	7.72815e-12		conserved hypothetical protein
XAC3087	2.9489	0.00318456		rebB protein
XAC3114	2.38087	0.000957591		pyrroloquinoline quinone biosynthesis protein G
XAC3126	1.9718	0.145361		response regulator
XAC3128	1.83825	0.372712		hypothetical protein
XAC3136	1.15525	1		two-component system sensor protein
XAC3148	1.82663	0.287354		potassium uptake protein
XAC3166	1.71267	0.677812		ferric enterobactin receptor
XAC3167	2.59893	0.000420779		conserved hypothetical protein
XAC3196	1.61649	1		ABC transporter ATP-binding subunit
XAC3197	2.11195	0.187924		ABC transporter permease
XAC3198	2.13955	0.126927		nitrate transport protein
XAC3199	2.70365	0.00694984		oxidoreductase
XAC3200	1.68465	0.922462		nitrilotriacetate monooxygenase component A
XAC3201	3.31495	0.00530866		TonB-dependent receptor
XAC3203	0.870224	1		glutathione transferase
XAC3209	2.48811	0.000107044		trehalose-6-phosphate phosphatase
XAC3219	1.42707	0.127847		conserved hypothetical protein
XAC3240	0.858756	1		fimbrillin
XAC3241	3.85399	0.00177491		fimbrillin
XAC3254	2.35756	0.0141986	GH13	glycogen debranching enzyme
XAC3273	1.21826	1		histidine kinase-response regulator hybrid protein
XAC3274	1.94186	0.0367241		single-domain response regulator
XAC3293	1.39836	0.958217		hypothetical protein
XAC3305	1.44211	0.497557		conserved hypothetical protein
XAC3328	1.48313	1		ATP sulfurylase
XAC3329	2.72228	0.0281265		ATP sulfurylase small subunit
XAC3330	5.06782	3.59955e-05		NADPH-sulfite reductase flavoprotein subunit
XAC3331	4.81826	0.000458305		NADPH-sulfite reductase iron-sulfur protein
XAC3332	5.01748	9.78632e-05		3'-phosphoadenosine 5'-phosphosulfate reductase
XAC3337	4.40916	3.07434e-06		hypothetical protein
XAC3340	3.30602	0.00600521		siroheme synthase
XAC3341	3.15152	0.00379996		cysteine synthase
XAC3342	1.48655	0.90807		conserved hypothetical protein
XAC3343	1.51822	1		conserved hypothetical protein
XAC3351	0.936145	1		conserved hypothetical protein
XAC3368	2.44617	0.12558		conserved hypothetical protein
XAC3380	-0.648248	1		hypothetical protein
XAC3394	2.2059	2.51989e-05		RNA polymerase omega subunit
XAC3409	1.81543	0.0195476		conserved hypothetical protein
XAC3418	1.72536	0.856953		Oar protein
XAC3419	1.7439	1		Oar protein
XAC3421	1.13273	1		transcriptional regulator
XAC3434	1.01392	1		conserved hypothetical protein
XAC3447	2.47118	7.89002e-10		thiamine biosynthesis protein
XAC3448	1.61177	0.00608705		TonB-dependent receptor
XAC3472	2.16571	0.0844018		polyphosphate-selective porin O
XAC3487	1.65563	0.0148409		transcriptional regulator
XAC3491	1.83287	0.385693		NonF-related protein
XAC3502	2.1286	0.0530125		conserved hypothetical protein
XAC3534	1.41579	1		general secretion pathway protein D
XAC3570	1.08671	1		ABC transporter permease
XAC3589	1.00254	1		integral membrane protein
XAC3604	4.42332	3.38565e-28		conserved hypothetical protein
XAC3611	0.022772	1		peptidase
XAC3612	1.91472	0.744279		peptidase
XAC3613	1.8194	0.298852		TonB-dependent receptor
XAC3615	3.57597	8.22824e-12		conserved hypothetical protein
XAC3632	3.88109	3.61709e-11		lactoylglutathione lyase
XAC3636	-0.311802	1		conserved hypothetical protein
XAC3645	1.66372	0.690823		conserved hypothetical protein
XAC3657	2.30262	0.0183113		conserved hypothetical protein
XAC3667	1.74262	8.1408e-07		outer membrane protein
XAC3680	1.84945	0.422796		conserved hypothetical protein
XAC3682	1.28717	1		conserved hypothetical protein
XAC3683	1.24311	1		sensor histidine kinase
XAC3684	2.62534	0.0722244		conserved hypothetical protein
XAC3685	2.51408	0.200694		conserved hypothetical protein
XAC3693	2.7424	0.00160444		chemotaxis protein
XAC3699	0.915607	1		ABC-2 type transporter
XAC3700	1.68318	0.0207373		ABC transporter ATP-binding protein
XAC3722	2.23701	0.285158		hypothetical protein
XAC3725	5.16579	3.47017e-10		conserved hypothetical protein
XAC3726	3.50025	6.30107e-05		conserved hypothetical protein
XAC3727	1.93571	0.753318		conserved hypothetical protein
XAC3728	-0.540157	1		conserved hypothetical protein
XAC3729	1.09585	1		hypothetical protein
XAC3731	2.72992	2.9296e-05		regulatory protein
XAC3733	1.11135	1		transcriptional regulator NtrC family
XAC3734	2.43228	0.0197192		conserved hypothetical protein
XAC3735	1.46649	0.195836		cyanide insensitive terminal oxidase
XAC3737	1.75555	0.415899		conserved hypothetical protein
XAC3738	2.49354	0.00968794		oxidoreductase
XAC3739	2.77706	0.000174334		conserved hypothetical protein
XAC3740	1.75983	0.553928		UDP-glucose 4-epimerase
XAC3742	2.79196	2.36603e-19		UDP-galactopyranose mutase
XAC3745	2.52859	0.02479		conserved hypothetical protein
XAC3746	3.61064	0.00165502		conserved hypothetical protein
XAC3747	4.28217	3.60983e-05		Zn-dependent alcohol dehydrogenase
XAC3748	5.77816	2.66406e-11		conserved hypothetical protein
XAC3749	4.10358	4.30336e-33		conserved hypothetical protein
XAC3763	2.92397	0.000220582		conserved hypothetical protein
XAC3776	3.16678	1.24144e-05		conserved hypothetical protein
XAC3777	4.56773	3.24406e-09		conserved hypothetical protein
XAC3785	2.29239	4.51379e-07		integrase
XAC3787	2.07962	0.00299889		conserved hypothetical protein
XAC3844	1.84785	0.678482		conserved hypothetical protein
XAC3845	2.36554	0.176514	CBM50	conserved hypothetical protein
XAC3855	1.68013	0.68745		conserved hypothetical protein
XAC3856	2.84491	0.000101363		conserved hypothetical protein
XAC3858	1.92927	0.056243		conserved hypothetical protein
XAC3863	1.68632	0.175479		conserved hypothetical protein
XAC3865	0.864104	1		conserved hypothetical protein
XAC3866	5.03208	1.14612e-07		conserved hypothetical protein
XAC3867	1.52929	0.212817		membrane protein
XAC3874	2.98441	0.0195476		hypothetical protein
XAC3875	1.45531	1		ribonuclease BN
XAC3884	-0.188721	1		cytochrome C oxidase subunit III
XAC3914	0.812989	1		DNA-pantothenate metabolism flavoprotein
XAC3937	0.827493	1		conserved hypothetical protein
XAC3956	1.73319	0.534198		outer membrane lipoprotein Blc
XAC3957	2.23878	0.0801036		conserved hypothetical protein
XAC3966	3.07612	0.00621011		conserved hypothetical protein
XAC3968	1.73131	0.49149		hypothetical protein
XAC3970	5.50664	6.75467e-12		conserved hypothetical protein
XAC3971	2.56156	0.0499343		conserved hypothetical protein
XAC3981	3.55252	2.68695e-06		conserved hypothetical protein
XAC3982	2.22499	0.0269621		conserved hypothetical protein
XAC3983	2.01539	0.0456737		conserved hypothetical protein
XAC3985	1.35871	1		transport protein
XAC3996	1.66491	0.090939		ABC transporter ATP-binding protein
XAC4007	3.6268	0.00293799		conserved hypothetical protein
XAC4008	3.99815	2.71868e-08		entericidin A
XAC4011	0.690847	1		conserved hypothetical protein
XAC4026	1.94138	0.316392		conserved hypothetical protein
XAC4043	1.43316	0.898593		hypothetical protein
XAC4045	1.17241	1		hypothetical protein
XAC4069	2.65186	0.0122086		conserved hypothetical protein
XAC4082	0.892538	1	GH15	conserved hypothetical protein
XAC4104	1.11982	1		hypothetical protein
XAC4159	2.21725	0.00331154		50S ribosomal protein L28
XAC4169	2.09141	0.69157		transglycosylase associated protein
XAC4181	1.00982	1		conserved hypothetical protein
XAC4182	5.33249	3.04853e-20		cytochrome C biogenesis protein
XAC4214	1.50983	0.522284		GMP synthase
XAC4259	2.24305	0.117851		outer membrane lipoprotein
XAC4332	2.06488	0.088784		conserved hypothetical protein
XAC4353	1.60779	1		conserved hypothetical protein
XACa0001	1.84627	0.00136877		conserved hypothetical protein
XACa0003	1.25084	1		hypothetical protein
XACa0008	1.49011	0.231791		hypothetical protein
XACa0009	1.71193	0.0661548		ISxac3 transposase
XACa0010	2.55665	4.71222e-07		ISxac3 transposase
XACa0024	1.56697	0.431904		hypothetical protein
XACb0027	2.42551	6.74849e-06		hypothetical protein
XACb0046	1.82485	0.011015		VirB3 protein
XACb0047	1.91553	0.00147902		VirB2 protein
XACb0066	1.32658	1		ISxac3 transposase
Downregulated genes (XVM2m Cellobiose vs LBON)
Locus	log₂ fold change	p-adjusted	dbCAN	Description
XAC0005	-2.18059	0.0209808		conserved hypothetical protein
XAC0014	-1.93592	0.0072627		cardiolipin synthetase
XAC0017	-0.380326	1		conserved hypothetical protein
XAC0022	-2.62926	5.42323e-05		D-3-phosphoglycerate dehydrogenase
XAC0041	-2.13657	0.00370021	GT4	mannosyltransferase B
XAC0069	-0.41191	1		methicillin resistance protein
XAC0111	-1.3715	0.391098		conserved hypothetical protein
XAC0126	-2.06897	0.00155888		iron transporter
XAC0143	-1.55446	0.330717		2-keto-3-deoxygluconate kinase
XAC0161	-1.27216	1		2-keto-4-pentenoate hydratase
XAC0168	-0.892097	1		5-keto-4-deoxyuronate isomerase
XAC0174	-2.62615	0.013217		phenylalanine hydroxylase
XAC0178	-1.66713	0.110253		conserved hypothetical protein
XAC0195	-1.90741	4.80254e-07		cardiolipin synthase
XAC0199	-1.39592	0.922462		conserved hypothetical protein
XAC0207	-0.489593	1		two-component system sensor protein
XAC0208	0.0129068	1		two-component system regulatory protein
XAC0237	-1.3079	0.935142		AMP-ligase
XAC0244	-1.22725	0.68745		pseudouridylate synthase
XAC0251	-0.0562058	1		transcriptional regulator tetR family
XAC0262	-2.73556	3.34831e-06	CE10	dipeptidyl anminopeptidase
XAC0263	-4.34609	8.50783e-28		biotin carboxylase
XAC0264	-3.38961	1.13541e-08		acyl-CoA carboxyltransferase beta chain
XAC0265	-3.54642	3.42818e-11		acyl-CoA dehydrogenase
XAC0269	-3.1721	0.0236451		conserved hypothetical protein
XAC0274	-1.66521	0.0246202		nuclease
XAC0283	-1.38397	1		hydrolase
XAC0333	-2.09579	1.61165e-06		transcriptional regulator metE/metH family
XAC0358	-1.53269	0.148791		glycerol kinase
XAC0359	-0.324687	1		glycerol uptake facilitator protein
XAC0360	0.279091	1		glycerol-3-phosphate dehydrogenase
XAC0364	-0.0343927	1		glutaconate CoA transferase subunit A
XAC0385	-1.51531	0.506316		biotin biosynthesis protein
XAC0436	-0.826001	1		outer membrane protein
XAC0443	-3.33205	1.86439e-07		dihydrolipoamide acyltransferase
XAC0445	-2.23181	6.92273e-06		pyruvate dehydrogenase E1 beta subunit
XAC0498	-2.51278	6.22262e-05		conserved hypothetical protein
XAC0511	-3.16374	1.10131e-05		phosphoribosylamine-glycine ligase
XAC0512	-2.56583	0.00108454		hypothetical protein
XAC0513	-1.04317	1		bifunctional purine biosynthesis protein
XAC0515	-1.87967	0.207582		conserved hypothetical protein
XAC0558	-0.653246	1		iron utilization protein
XAC0559	-0.728848	1		conserved hypothetical protein
XAC0562	-1.8567	0.314661		beta subunit of malonate decarboxylase
XAC0563	-2.59964	0.0178694		malonate decarboxylase gamma subunit
XAC0564	-1.40671	1		malonate decarboxylase
XAC0622	-1.83559	0.12552		porphobilinogen deaminase
XAC0630	-1.51708	0.0464721		aminotransferase
XAC0633	-1.02789	1		conserved hypothetical protein
XAC0634	-1.74213	0.0217355		diaminopimelate epimerase
XAC0635	-2.94393	3.67644e-12		conserved hypothetical protein
XAC0663	-1.50108	0.08502		rare lipoprotein A
XAC0688	-2.21481	0.0261125		pteridine reductase 1
XAC0689	-2.13644	0.000575926		conserved hypothetical protein
XAC0691	-3.35727	1.27315e-05		conserved hypothetical protein
XAC0711	-2.55864	1.80855e-10		transcriptional regulator gntR family
XAC0712	-2.10247	9.78632e-05		glucose-galactose transporter
XAC0713	-1.87943	0.00201049		transcriptional regulator lacI family
XAC0715	-2.52908	0.000102725	CE9	N-acetylglucosamine-6-phosphate deacetylase
XAC0716	-2.47546	5.26826e-09		TonB-dependent receptor
XAC0724	-1.50546	0.195836		cytochrome C4
XAC0738	-2.68007	0.000441813		oxidoreductase
XAC0739	-1.36759	1		conserved hypothetical protein
XAC0772	-0.657246	1		cell division protein
XAC0774	-1.56354	0.0313977		penicillin-binding protein 3
XAC0775	-1.92744	0.00360245		UDP-N-acetylmuramoylalanyl-D-glutamate-2%2C 6-diaminopimelate ligase
XAC0780	-2.13146	0.000319555		UDP-N-acetylmuramate-alanine ligase
XAC0781	-2.13796	7.0701e-05		D-alanine-D-alanine ligase B
XAC0784	-1.57307	0.0319035		cell division protein
XAC0791	-1.22108	1		5%2C10-methylenetetrahydrofolate reductase
XAC0807	-2.48747	2.63499e-05		transcriptional regulator tetR/acrR family
XAC0816	-1.13201	1		conserved hypothetical protein
XAC0872	-2.53772	0.000108973		2-octaprenyl-6-methoxyphenol hydroxylase
XAC0882	-1.23423	1		aldehyde dehydrogenase
XAC0883	-1.84596	0.00874006		p-hydroxycinnamoyl CoA hydratase
XAC0884	-2.72144	0.00153558		transcriptional regulator marR family
XAC0893	-1.0253	1		glutaminyl-tRNA synthetase
XAC0898	-1.52142	0.444495		two-component system regulatory protein
XAC0906	-3.49327	8.00093e-11		alkyl hydroperoxide reductase subunit F
XAC0907	-2.76473	3.01972e-08		alkyl hydroperoxide reductase subunit C
XAC0962	-1.23266	1		50S ribosomal protein L1
XAC0965	-1.73238	0.0669078		RNA polymerase beta subunit
XAC0970	-0.905745	1		elongation factor Tu
XAC0973	-1.83444	0.0836999		50S ribosomal protein L4
XAC0975	-2.53346	5.24388e-08		50S ribosomal protein L2
XAC0978	-1.97937	0.00549679		30S ribosomal protein S3
XAC0980	-1.95392	0.0211357		50S ribosomal protein L29
XAC0990	-3.60642	2.08978e-11		50S ribosomal protein L30
XAC0994	-1.13575	1		30S ribosomal protein S11
XAC1004	-0.779864	1		GTP-binding elongation factor protein
XAC1006	-2.77226	1.41108e-12		malate dehydrogenase
XAC1055	-1.24828	1		hypothetical protein
XAC1095	-1.60969	0.255314		conserved hypothetical protein
XAC1130	-2.9012	0.000132538		anthranilate synthase component I
XAC1137	-1.83004	0.376836		carboxyphosphonoenolpyruvate phosphonomutase
XAC1139	-3.09037	1.78407e-12		aconitate hydratase 1
XAC1158	-1.19101	0.7924		adenylosuccinate synthetase
XAC1159	-1.44308	0.154685		aminopeptidase N
XAC1160	0.719084	1		oxidoreductase
XAC1161	0.36464	1		conserved hypothetical protein
XAC1166	-0.984815	1		conserved hypothetical protein
XAC1194	0.0313395	1		death-on-curing protein
XAC1204	-2.47985	2.00567e-06	CE10	alanyl dipeptidyl peptidase
XAC1205	-1.16874	1		conserved hypothetical protein
XAC1214	-2.16582	0.00760207		glycine decarboxylase
XAC1216	-2.28992	4.75357e-05		conserved hypothetical protein
XAC1238	-1.24157	1		conserved hypothetical protein
XAC1240	0.20894	1		conserved hypothetical protein
XAC1253	-0.989035	1		riboflavin biosynthesis protein
XAC1254	-1.86336	1.21832e-06		isoleucyl-tRNA synthetase
XAC1268	-2.80046	3.939e-08		conserved hypothetical protein
XAC1286	-1.92668	0.00331887	GH51	alpha-L-arabinosidase
XAC1306	-2.19374	6.51195e-05	GH29	conserved hypothetical protein
XAC1312	-3.48312	4.12054e-48		methylmalonate-semialdehyde dehydrogenase
XAC1313	-4.6636	6.82691e-29		acyl-CoA dehydrogenase
XAC1314	-6.04318	9.65914e-17		enoyl-CoA hydratase
XAC1315	-3.76799	9.46682e-15		enoyl-CoA hydratase
XAC1316	-3.54932	3.41362e-14		3-hydroxyisobutirate dehydrogenase
XAC1320	0.91895	1		regulatory protein
XAC1321	-0.198335	1		periplasmic protease
XAC1325	-2.07259	0.00632111		ribonuclease III
XAC1326	-2.47598	2.35606e-05		GTP-binding protein
XAC1349	-1.69386	0.0021626		serine protease
XAC1393	-1.59574	0.00440314		conserved hypothetical protein
XAC1408	-2.01892	0.00360245	GT19	lipid A disaccharide synthase
XAC1409	-3.4565	4.87923e-09		UDP-N-acetylglucosamine acyltransferase
XAC1416	-1.48933	0.70854		phosphatidate cytidylyltransferase
XAC1417	-1.90228	0.0279863		undecaprenyl pyrophosphate synthetase
XAC1418	-0.373917	1		ribosome recycling factor
XAC1432	-2.50476	0.00932095		succinyl-diaminopimelate desuccinylase
XAC1433	-1.42191	1		asparagine synthase B
XAC1439	-1.63439	0.0593335		thiopurine methyltransferase
XAC1442	-0.999392	1		transcriptional regulator
XAC1460	-1.78203	0.000298663		fumarate hydratase
XAC1461	-1.33799	0.729403		glutathione S-transferase
XAC1467	-2.14413	1.46785e-06		molybdopterin biosynthesis protein
XAC1473	-1.72813	0.00381917		conserved hypothetical protein
XAC1532	-0.96624	1		conserved hypothetical protein
XAC1533	-1.03452	1		dihydrolipoamide dehydrogenase
XAC1535	-1.17228	1		oxoglutarate dehydrogenase
XAC1537	-1.07969	1		conserved hypothetical protein
XAC1556	-1.81762	0.0417468		glucose-galactose transporter
XAC1557	-2.74068	0.000811511		fructokinase
XAC1558	-1.70729	0.0694689		conserved hypothetical protein
XAC1561	-1.4221	0.796639		transcriptional regulator
XAC1570	-1.49644	0.396882		conserved hypothetical protein
XAC1581	-2.12262	4.27756e-07		sulfate transporter
XAC1590	-1.61512	0.278694		conserved hypothetical protein
XAC1630	-2.29016	6.57853e-08		initiation factor eIF-2B
XAC1635	-1.60307	0.396882		urocanate hydratase
XAC1637	-2.45804	0.00714933		histidine ammonia-lyase
XAC1638	-1.79056	0.161437		imidazolonepropionase
XAC1639	-1.77537	0.602858		atrazine chlorohydrolase
XAC1648	-1.07818	1		phosphoserine aminotransferase
XAC1650	-2.10454	0.0890172		3-phosphoshikimate 1-carboxyvinyltransferase
XAC1667	-1.6815	0.110501		oxidoreductase
XAC1723	-3.3141	0.0018925		hydrogenase subunit
XAC1725	-1.16019	1		survival protein
XAC1739	0.242256	1		LexA repressor
XAC1740	0.614978	1		RecA protein
XAC1785	-1.41881	1		3-methyl-2-oxobutanoate hydroxymethyltransferase
XAC1793	-1.46933	0.145361	GH3	glucan 1,4-beta-glucosidase
XAC1800	-1.53421	0.22752		phosphatidylglycerophosphatase B-related protein
XAC1808	-1.29615	0.935873		aldehyde dehydrogenase
XAC1818	-2.0149	0.0290243		hemagglutinin
XAC1851	-3.09937	4.07589e-05		hydroxymethylglutaryl-CoA lyase
XAC1858	-1.66377	0.0209756		valine-pyruvate aminotransferase
XAC1863	-1.14191	1		transcriptional elongation factor
XAC1864	-2.08844	0.0287818		regulatory protein
XAC1865	-2.35448	0.000174334		single-stranded-DNA-specific exonuclease
XAC1869	-1.21314	1		hypothetical protein
XAC1870	-1.46851	0.22752		hypothetical protein
XAC1923	-2.26095	0.0007366		hypothetical protein
XAC2006	-1.48867	0.0213469		cell division protein
XAC2010	-2.10157	1.00025e-06		ATPase
XAC2012	-2.13409	0.00201957		3-ketoacyl-CoA thiolase
XAC2013	-1.74976	0.0122086		3-hydroxyacyl-CoA dehydrogenase
XAC2014	-1.63257	0.236202		transcriptional regulator tetR family
XAC2020	-2.10545	1.11469e-11		conserved hypothetical protein
XAC2087	-0.99467	1		ABC transporter ATP-binding protein
XAC2088	-1.77932	0.0603484		lipid A 4'-kinase
XAC2109	-0.98422	1		conserved hypothetical protein
XAC2117	-1.10953	1		conserved hypothetical protein
XAC2118	-1.90065	0.0213469		conserved hypothetical protein
XAC2144	-2.50636	1.63448e-06		serine protease
XAC2171	-0.879649	1		transcriptional regulator lysR family
XAC2182	-1.9934	0.029797		conserved hypothetical protein
XAC2192	-1.98579	0.0101833		two-component system sensor protein
XAC2286	-0.2479	1		phage-related integrase
XAC2332	-1.41986	0.13052		homoserine O-acetyltransferase
XAC2334	-3.80741	2.27645e-09		ABC transporter ATP-binding protein
XAC2335	-3.40937	9.27572e-07		transport protein
XAC2336	-4.5298	0.00152977		cytochrome D ubiquinol oxidase subunit I
XAC2337	-4.8953	0.000343167		cytochrome D ubiquinol oxidase subunit II
XAC2338	-4.32288	0.000197917		conserved hypothetical protein
XAC2341	-1.86019	0.0489881	GH80	glutaryl-7-ACA acylase precursor
XAC2360	-1.38538	0.271588		dihydroorotase
XAC2373	-1.73749	0.0989244	PL1	degenerated pectate lyase
XAC2377	-1.87214	0.0122048		3-demethylubiquinone-9 3-methyltransferase
XAC2379	-2.82988	4.07589e-05		conserved hypothetical protein
XAC2389	-1.97015	6.6228e-10		ABC transporter ATP-binding protein
XAC2436	-1.95671	0.000465635		XamI DNA methyltransferase
XAC2452	-2.0896	7.04425e-09		conserved hypothetical protein
XAC2453	-1.76039	0.00389639		stringent starvation protein B
XAC2465	-1.48191	0.01115		conserved hypothetical protein
XAC2496	-1.08375	1		conserved hypothetical protein
XAC2516	-2.81572	5.05256e-17		L-lysine 6-aminotransferase
XAC2530	-3.08993	1.90555e-12	GH127	conserved hypothetical protein
XAC2531	-5.44224	7.23403e-67		TonB-dependent receptor
XAC2535	-3.16889	1.28633e-11		TonB-dependent receptor
XAC2536	-2.64644	3.59955e-05		conserved hypothetical protein
XAC2541	-5.08971	2.27375e-25	CE1	peptidase
XAC2542	-5.12866	5.50575e-31		amino acid permease
XAC2543	-4.41144	1.53906e-33		conserved hypothetical protein
XAC2544	-4.7566	7.10569e-34		conserved hypothetical protein
XAC2545	-5.47991	7.69228e-28		proline dipeptidase
XAC2546	-5.77729	1.0406e-14		ketoglutarate semialdehyde dehydrogenase
XAC2547	-6.16247	1.35659e-27		dihydrodipicolinate synthetase
XAC2548	-7.48811	3.09006e-10		oxidoreductase
XAC2549	-7.94005	5.96373e-11		D-amino acid oxidase
XAC2550	-5.28951	7.47789e-18		conserved hypothetical protein
XAC2655	-1.72412	0.0974652		phage-related baseplate assembly protein
XAC2678	-2.82338	2.09416e-10		phosphoribosylaminoimidazole carboxylase ATPase subunit
XAC2679	-0.859197	1		phosphoribosylaminoimidazole carboxylase catalytic subunit
XAC2687	-1.17939	0.532991		protein chain initiation factor IF-2
XAC2688	-1.48903	0.478009		N utilization substance protein A
XAC2703	-1.31341	0.673909		NADH-ubiquinone oxidoreductase NQO6 subunit
XAC2722	-1.95811	8.79414e-07		FimV protein
XAC2741	-0.725997	1		conserved hypothetical protein
XAC2745	-2.27814	1.00025e-06		metallopeptidase
XAC2759	-1.59513	0.0978084		alkaline phosphatase
XAC2762	-1.9343	0.0334289		geranyltranstransferase
XAC2773	-1.8318	0.00152257		Oar protein
XAC2809	-1.97824	0.0155881		conserved hypothetical protein
XAC2810	-2.38259	0.000385566		conserved hypothetical protein
XAC2811	-1.99098	1.29145e-05		pseudouridylate synthase
XAC2821	-2.02243	0.0039801		conserved hypothetical protein
XAC2822	-2.41979	0.00660073		DNA methylation and regulatory protein
XAC2823	-2.75336	0.000129671		6-O-methylguanine-DNA methyltransferase
XAC2824	-2.00525	1.10131e-05		phosphodiesterase-nucleotide pyrophosphatase
XAC2830	-3.1425	2.25521e-05		TonB-dependent receptor
XAC2845	-2.12812	4.04196e-09		transcriptional regulator
XAC2904	-0.709639	1		integrase/recombinase
XAC2908	-1.15642	1		UDP-N-acetylmuramoylalanine-D-glutamate ligase
XAC2911	-0.915596	1		bifunctional diaminopimelate decarboxylase/asparta
XAC2916	-1.87429	0.0293612		aspartate carbamoyltransferase
XAC2956	-2.84353	0.000272628		replication related protein
XAC2978	-1.49607	0.236474		phosphotransferase system HPr enzyme
XAC3007	-0.810858	1		conserved hypothetical protein
XAC3053	0.038705	1		conserved hypothetical protein
XAC3061	-1.12606	1		glycine cleavage T protein
XAC3070	-1.61676	0.416821		glucose kinase
XAC3071	-1.68574	0.0859298		TonB-dependent receptor
XAC3072	-2.53876	0.000429552	GH29	alpha-L-fucosidase
XAC3089	-1.22887	1	GH33	conserved hypothetical protein
XAC3091	-2.00711	0.330717		copper homeostasis protein
XAC3092	-1.51347	0.111687		asparaginase
XAC3108	-1.77867	0.249897		conserved hypothetical protein
XAC3134	-0.784507	1		transcriptional regulator lysR family
XAC3165	-0.807735	1		ABC transporter ATP-binding protein
XAC3204	0.384712	1		conserved hypothetical protein
XAC3220	-1.45654	0.0400422		NH3-dependent NAD synthetase
XAC3229	0.22261	1		cointegrate resolution protein T
XAC3266	-2.2581	3.73011e-10		hypothetical protein
XAC3277	-2.94763	3.72706e-05		hypothetical protein
XAC3281	-1.68469	0.13032		conserved hypothetical protein
XAC3300	-2.57905	7.89002e-10	CE16	lipase
XAC3302	-1.6463	0.000506924		thiamine biosynthesis protein
XAC3317	-3.06624	0.00202318		acetyltransferase
XAC3333	-3.18596	2.97742e-11		conserved hypothetical protein
XAC3334	-1.97612	4.27043e-06		TonB-dependent receptor
XAC3354	-5.20686	1.47675e-09		outer membrane protein W
XAC3355	-2.99789	3.36148e-06		outer membrane protein
XAC3362	-0.582173	1		TonB-like protein
XAC3363	0.361558	1		transcriptional regulator blaI family
XAC3372	-1.66272	0.0076629		transketolase 1
XAC3377	-0.866331	1		conserved hypothetical protein
XAC3378	-0.66405	1		conserved hypothetical protein
XAC3379	-0.179326	1		methanol dehydrogenase regulatory protein
XAC3391	-1.99477	0.00283938		ATP-dependent DNA helicase
XAC3392	-1.03627	1		translation initiation inhibitor
XAC3405	-1.79036	0.0406017		aminopeptidase P
XAC3406	-1.81343	0.211092		conserved hypothetical protein
XAC3432	-2.4818	9.93508e-06		conserved hypothetical protein
XAC3433	-1.60676	0.012576		conserved hypothetical protein
XAC3436	-1.71822	0.000225547		UDP-N-acetylmuramate-L-alanine ligase
XAC3444	-5.25694	3.13298e-16		TonB-dependent receptor
XAC3459	0.324959	1		transcriptional regulator lysR family
XAC3505	-2.58485	3.32046e-08	PL4	rhamnogalacturonase B
XAC3520	-2.54315	0.0255742		hypothetical protein
XAC3522	-2.14996	0.000960775	GH113	conserved hypothetical protein
XAC3525	-2.10049	2.94087e-05		conserved hypothetical protein
XAC3564	-1.80503	0.0531241		conserved hypothetical protein
XAC3565	-1.50288	0.102005		phosphatidylserine synthase
XAC3578	-1.75138	0.00899854		IpsJ protein
XAC3582	-3.19565	7.59681e-09		dTDP-4-keto-L-rhamnose reductase
XAC3583	-2.32432	3.73201e-09		dTDP-4-dehydrorhamnose 3,5-epimerase
XAC3605	-1.61126	0.0282556		outer membrane protein
XAC3608	-2.11331	0.0182343		maleylacetoacetate isomerase
XAC3609	-1.66154	0.210278		fumarylacetoacetate hydrolase
XAC3625	-1.54536	0.276336		beta-ketoacyl-[ACP] synthase I
XAC3658	-2.62979	0.0562694		hypothetical protein
XAC3659	-2.04497	0.000161105		dihydrolipoamide dehydrogenase
XAC3660	-0.78091	1		conserved hypothetical protein
XAC3661	-1.14558	1		dihydrolipoamide acetyltranferase
XAC3687	-1.14293	1		alanine racemase
XAC3688	-0.482086	1		D-amino acid dehydrogenase subunit
XAC3753	-3.59709	2.73894e-05		conserved hypothetical protein
XAC3790	-1.12316	1		lipid A biosynthesis lauroyl acyltransferase
XAC3795	-0.8559	1		conserved hypothetical protein
XAC3805	-2.12127	0.00331154		fimbrial protein
XAC3808	-2.53801	0.0440176		conserved hypothetical protein
XAC3816	-3.50058	0.00824724		conserved hypothetical protein
XAC3871	-1.30337	0.31146		O-sialoglycoprotein endopeptidase
XAC3880	-3.7263	1.91553e-12		conserved hypothetical protein
XAC3890	-3.98081	9.44081e-103		bifunctional PutA protein
XAC3916	-1.24671	0.535718		arginyl-tRNA synthetase
XAC3987	-2.58172	5.34447e-06		leucine aminopeptidase
XAC3988	-1.7206	0.407402		transmembrane regulator protein prtR
XAC4004	-1.09451	1		peptidase
XAC4031	-1.29247	0.68745		ATP-dependent helicase
XAC4033	-1.56106	1		conserved hypothetical protein
XAC4038	-0.784527	1		transcriptional regulator lysR family
XAC4048	-1.96731	2.15441e-05		TonB-dependent receptor
XAC4060	-1.6097	0.410484		heavy metal transporter
XAC4064	0.17744	1		transcriptional regulator araC family
XAC4084	-2.51553	0.00596519		ankyrin-like protein
XAC4092	-2.92342	3.8458e-05		phosphotransferase
XAC4093	-2.18249	7.58587e-08		membrane protein
XAC4096	-1.55331	0.329854		fatty acyl CoA synthetase
XAC4102	-1.71	0.00225363		hydroxylase
XAC4103	-2.63694	4.52314e-05		pteridine-dependent deoxygenase like protein
XAC4109	-0.84591	1		aerobic coproporphyrinogen III oxidase
XAC4150	-1.80592	0.0803381		nodulation protein
XAC4151	-1.60636	3.60983e-05		DNA helicase II
XAC4152	-1.97379	0.0203136		conserved hypothetical protein
XAC4154	-1.46152	0.595729		transcriptional regulator
XAC4184	-3.95615	2.04023e-07		oxidoreductase
XAC4186	-2.59715	0.00988559		oxidoreductase
XAC4187	-1.48639	0.162006		2,4-didehydro-3-deoxy-L-rhamnonate hydrolase
XAC4205	-1.28386	0.94353		conserved hypothetical protein
XAC4223	-1.57108	0.144141		conserved hypothetical protein
XAC4245	-1.53423	1		hypothetical protein
XAC4275	-2.39915	0.00340342		tryptophan halogenase
XAC4278	-0.909679	1		conserved hypothetical protein
XAC4279	-1.82688	0.0478063		conserved hypothetical protein
XAC4280	-1.19646	1		acetyltransferase
XAC4299	-1.75481	0.0175737		conserved hypothetical protein
XAC4349	-4.0805	0.000368166		oxireductase
XAC4360	-2.84602	0.080344		glycerate kinase
XAC4364	-0.933925	1		oxidoreductase
XAC4370	-1.36618	0.726443		thiophene and furan oxidation protein
XACa0017	-0.167289	1		hypothetical protein
XACa0018	-0.657552	1		partition protein A
XACa0041	-2.15835	0.00244099		partition protein A
XACb0010	0.00885076	1		cointegrate resolution protein T
XACb0019	-0.507818	1		partition protein A
XACb0033	-0.551526	1		conserved hypothetical protein

## Sheet: Starch_vs_glucose
Supplementary Data 1. Differentially expressed genes in RNA-seq assays of X. citri 306. Cells were grown in minimal medium XVM2m containing starch and in minimal medium XVM2m containing glucose as the reference condition. Descriptions are based on gene annotation data. Genes were considered differentially expressed based on the Wald test implemented in the DESeq2 package. p-values were adjusted f…
Upregulated genes (XVM2m Starch vs XVM2m glucose)
Locus	log₂ fold change	p-adjusted	dbCAN	Description	Gene Ontology (GO) Enrichment Analysis	Putative Biochemical Pathway	KEGG Over Representation Analysis (ORA)
XAC0346	2.47591	1.92053e-09	GH5	degenerated cellulase		Starch and sucrose metabolism
XAC0798	5.01526	1.90643e-51	GH13	alpha-amylase		Starch and sucrose metabolism; Biosynthesis of secondary metabolites
XAC0800	2.27855	0.0284973		conserved hypothetical protein
XAC0801	2.23364	2.22833e-05		conserved hypothetical protein
XAC0990	2.38339	0.00045667		50S ribosomal protein L30		Ribosome
XAC0991	2.20063	0.031197		50S ribosomal protein L15		Ribosome
XAC1127	2.22034	0.00332223		3-oxoacyl-[ACP] reductase		Fatty acids biosynthesis; Biotin metabolism; Biosynthesis of cofactors; Biosynthesis of secondary metabolites
XAC1497	2.53017	0.0107774		hypothetical protein
XAC2067	2.39403	0.00373765		KDPG and KHG aldolase		Pentose phosphate pathway/Glyoxylate and dicarboxylate metabolism/ Carbon metabolism
XAC2596	3.74708	1.75216e-31	GH13	cyclomaltodextrin glucanotransferase	Hydrolase activity, acting on glycosyl bonds	Starch and sucrose metabolism
XAC2597	3.72015	1.78754e-27		transport protein
XAC2598	3.19107	1.90326e-10		conserved hypothetical protein	Hydrolase activity, acting on glycosyl bonds
XAC2599	2.74678	4.79791e-06	GH97	alpha-glucosidase	Hydrolase activity, acting on glycosyl bonds	Starch and sucrose metabolism; Biosynthesis of secondary metabolites
XAC2600	3.58812	4.17034e-22		TonB-dependent receptor
XAC2601	5.51401	2.65172e-40		hypothetical protein
XAC2602	6.24074	2.18983e-62	GH13	alpha-glucosidase		Starch and sucrose metabolism; Biosynthesis of secondary metabolites
XAC2603	2.93839	1.34095e-15		ISxac4 transposase
XAC2604	2.72136	8.25861e-06		ISxac4 transposase
XAC2619	2.36993	0.00902766		VirB10 protein		Bacterial secretion system
XAC2621	2.38386	0.007214		VirB8 protein		Bacterial secretion system
XAC2622	2.15116	0.0386989		conserved hypothetical protein
XAC2666	2.96641	0.0474848		PilX protein
XAC2667	2.92864	0.0368742		conserved hypothetical protein
XAC2668	3.5266	0.00332223		pre-pilin leader sequence
XAC2982	2.32981	8.36446e-05		quinol oxidase subunit II		Oxidative phosphorylation; Two-component system	Two-component system
XAC2983	2.19001	0.00318541		quinol oxidase subunit I		Oxidative phosphorylation; Two-component system	Two-component system
XAC2992	2.8744	0.00850663		endoproteinase Arg-C
XAC3311	2.24131	0.000845539		TonB-dependent receptor
XAC3444	3.23829	1.8196e-05		TonB-dependent receptor
XAC3964	2.55834	3.63911e-08		conserved hypothetical protein
XAC4274	2.32983	0.00356836		OmpA-related protein
XAC4275	2.04576	0.0304071		tryptophan halogenase		Biosynthesis of secondary metabolites
Downregulated genes (XVM2m Starch vs XVM2m glucose)
Locus	log₂ fold change	p-adjusted	dbCAN	Description	GO Enrichment Analysis	Biochemical Pathway	KEGG Over Representation Analysis (ORA)
XAC0260	-2.57163	0.0346047		conserved hypothetical protein
XAC0267	-3.16471	0.000161509		conserved hypothetical protein
XAC0281	-3.13651	0.0346047		transcriptional regulator marR family
XAC0310	-3.24467	0.00815683		vanillate O-demethylase oxidoreductase	Methylation; Methyltransferase activity;
XAC0311	-2.63489	0.0288337		vanillate O-demethylase oxygenase subunit	Methylation; Methyltransferase activity;
XAC0338	-2.71484	0.00083426		conserved hypothetical protein
XAC0350	-3.31135	1.14469e-05		conserved hypothetical protein
XAC0424	-2.87285	2.35996e-07		conserved hypothetical protein	Negative regulation of bacterial-type flagellum-dependent cell motility; Cell adhesion involved in single-species biofilm formation; Diguanylate cyclase activity
XAC0593	-2.20048	0.0144763		conserved hypothetical protein	Negative regulation of bacterial-type flagellum-dependent cell motility; Cell adhesion involved in single-species biofilm formation; Diguanylate cyclase activity; Kinase activity; Phosphorylation
XAC0610	-2.08324	0.00760676		histidine kinase-response regulator hybrid protein	Kinase activity; Phosphorylation
XAC0611	-2.85472	0.000993069		chemotaxis protein	Chemotaxis; Signal transduction; Transmembrane signaling receptor activity;	Two-component system; Bacterial chemotaxis	Two-component system; Bacterial chemotaxis
XAC0614	-3.33379	7.36766e-07		GGDEF family protein	Negative regulation of bacterial-type flagellum-dependent cell motility; Cell adhesion involved in single-species biofilm formation; Diguanylate cyclase activity
XAC0791	-2.51381	7.1022e-07		5,10-methylenetetrahydrofolate reductase		One carbon pool by folate; Carbon metabolism
XAC0827	-4.04476	0.00083366		permease		Sulfur metabolism; ABC transporters	Sulfur metabolism
XAC0828	-4.42945	0.000106624		ABC transporter ATP-binding component		Sulfur metabolism; ABC transporters	Sulfur metabolism
XAC0829	-4.33256	5.59002e-05		ABC transporter substrate binding protein		Sulfur metabolism; ABC transporters	Sulfur metabolism
XAC0830	-3.13439	0.0135703		taurine dioxygenase		Taurine metabolism; Sulfur metabolism	Sulfur metabolism
XAC0848	-4.1469	0.0182928		ABC transporter permease		Sulfur metabolism; ABC transporters	Sulfur metabolism
XAC0849	-4.1315	0.00411188		sulfonate binding protein		Sulfur metabolism; ABC transporters	Sulfur metabolism
XAC0930	-3.25514	3.36623e-05		extracellular protease		Quorum sensing
XAC0940	-3.98515	1.02655e-09		conserved hypothetical protein
XAC1113	-2.06827	0.0455029		outer membrane protein Slp
XAC1161	-2.81129	0.043545		conserved hypothetical protein
XAC1319	-2.50609	0.0416699		RNA polymerase sigma-H factor	Sigma factor activity; Regulation of DNA-templated transcription, initiation
XAC1320	-2.64024	0.0435951		regulatory protein	Negative regulation of transcription, DNA-templated
XAC1423	-3.33724	2.54518e-07		pili assembly chaperone
XAC1452	-3.73456	1.45591e-08		hypothetical protein
XAC1559	-2.485	2.35996e-07		5-methyltetrahydrofolate-homocysteine methyltransferase	Methylation	Biosynthesis of amino acids; Selenocompound metabolism; One carbon pool by folate; Biosynthesis of secondary metabolites
XAC1560	-3.32465	1.64355e-12		5-methyltetrahydrofolate-homocysteine methyl transferase	Methylation; Methyltransferase activity;	Biosynthesis of amino acids; Selenocompound metabolism; One carbon pool by folate; Biosynthesis of secondary metabolites
XAC1561	-3.62165	2.8617e-14		transcriptional regulator	Methylation; Methyltransferase activity;
XAC1577	-2.13531	0.00606748		ABC transporter phosphate binding protein		ABC transporters; Two-component system	Two-component system
XAC1634	-3.11553	2.04678e-06		conserved hypothetical protein
XAC1666	-2.32843	0.0416699		chemotaxis protein	Chemotaxis; Signal transduction; Transmembrane signaling receptor activity;	Two-component system; Bacterial chemotaxis	Two-component system; Bacterial chemotaxis
XAC1681	-3.95181	0.00267958		conserved hypothetical protein
XAC1682	-3.5987	0.00135417		RNA polymerase sigma-E factor	Sigma factor activity; Regulation of DNA-templated transcription, initiation
XAC1739	-2.29841	0.0136373		LexA repressor	Negative regulation of transcription, DNA-templated
XAC1746	-2.77576	2.18212e-05		chemotaxis protein	Chemotaxis; Signal transduction; Transmembrane signaling receptor activity;	Two-component system; Bacterial chemotaxis	Bacterial chemotaxis; Two-component system
XAC1789	-2.14986	0.0243479		hypothetical protein
XAC1795	-3.00079	1.19225e-07		conserved hypothetical protein
XAC1796	-2.74067	0.000133306	GH5	mannan endo-1%2C4-beta-mannosidase		Fructose and mannose metabolism; Quorum sensing
XAC1883	-2.04579	0.0397694		conserved hypothetical protein
XAC1887	-2.58467	0.00205282		c-di-GMP phosphodiesterase A
XAC1888	-3.43467	7.5228e-09		glutamate methylesterase	Chemotaxis; Methylation; Methyltransferase activity	Two-component system; Bacterial chemotaxis	Bacterial chemotaxis; Two-component system
XAC1890	-3.86156	2.31437e-09		chemotaxis protein methyltransferase		Two-component system; Bacterial chemotaxis	Bacterial chemotaxis; Two-component system
XAC1891	-2.74581	1.41141e-05		chemotaxis protein	Chemotaxis; Signal transduction; Transmembrane signaling receptor activity; Intrinsic component of plasma membrane	Two-component system; Bacterial chemotaxis	Bacterial chemotaxis; Two-component system
XAC1892	-3.63918	7.93648e-08		chemotaxis protein	Chemotaxis; Signal transduction; Transmembrane signaling receptor activity; Intrinsic component of plasma membrane	Two-component system; Bacterial chemotaxis	Bacterial chemotaxis; Two-component system
XAC1893	-1.80454	0.0390205		chemotaxis protein	Chemotaxis; Signal transduction; Transmembrane signaling receptor activity;	Two-component system; Bacterial chemotaxis	Bacterial chemotaxis; Two-component system
XAC1894	-3.82738	2.10021e-09		chemotaxis protein	Chemotaxis; Signal transduction; Transmembrane signaling receptor activity; Intrinsic component of plasma membrane	Two-component system; Bacterial chemotaxis	Bacterial chemotaxis; Two-component system
XAC1896	-3.16096	5.19777e-05		chemotaxis protein	Chemotaxis; Signal transduction; Transmembrane signaling receptor activity; Intrinsic component of plasma membrane	Two-component system; Bacterial chemotaxis	Bacterial chemotaxis; Two-component system
XAC1897	-3.04501	5.37205e-05		chemotaxis protein	Chemotaxis; Signal transduction; Transmembrane signaling receptor activity;	Two-component system; Bacterial chemotaxis	Bacterial chemotaxis; Two-component system
XAC1898	-3.28643	5.43143e-07		hypothetical protein
XAC1899	-2.8533	0.000755299		chemotaxis protein	Chemotaxis; Signal transduction; Transmembrane signaling receptor activity;	Two-component system; Bacterial chemotaxis	Bacterial chemotaxis; Two-component system
XAC1900	-3.30639	1.02922e-05		chemotaxis protein	Chemotaxis; Signal transduction; Transmembrane signaling receptor activity;	Two-component system; Bacterial chemotaxis	Bacterial chemotaxis; Two-component system
XAC1901	-3.4462	4.72862e-05		conserved hypothetical protein
XAC1902	-2.30672	0.0394062		chemotaxis protein	Chemotaxis; Signal transduction; Transmembrane signaling receptor activity; Intrinsic component of plasma membrane	Two-component system; Bacterial chemotaxis	Bacterial chemotaxis; Two-component system
XAC1903	-3.16508	6.58905e-07		chemotaxis protein	Chemotaxis	Two-component system; Bacterial chemotaxis	Bacterial chemotaxis; Two-component system
XAC1904	-3.63441	1.92053e-09		chemotaxis response regulator		Two-component system; Bacterial chemotaxis	Bacterial chemotaxis; Two-component system
XAC1905	-3.6468	4.60952e-08		conserved hypothetical protein
XAC1906	-3.02181	9.54201e-06		chemotaxis protein	Chemotaxis; Signal transduction;	Two-component system; Bacterial chemotaxis	Bacterial chemotaxis; Two-component system
XAC1907	-3.26749	1.08218e-07		chromosome partioning protein
XAC1908	-2.46174	0.00902766		MotB protein		Bacterial chemotaxis; Flagellar assembly	Bacterial chemotaxis; Flagellar assembly
XAC1909	-3.82849	3.60584e-10		MotA protein		Two-component system; Bacterial chemotaxis; Flagellar assembly	Bacterial chemotaxis; Two-component system; Flagellar assembly
XAC1926	-3.30612	3.55782e-05		hypothetical protein
XAC1930	-3.02852	3.19098e-08		chemotaxis related protein	Chemotaxis	Two-component system; Bacterial chemotaxis	Bacterial chemotaxis; Two-component system
XAC1931	-3.43411	7.93648e-08		chemotaxis related protein	Chemotaxis	Bacterial chemotaxis	Bacterial chemotaxis
XAC1932	-3.30455	3.2714e-10		chemotaxis protein	Kinase activity; Phosphorylation	Two-component system; Bacterial chemotaxis	Bacterial chemotaxis; Two-component system
XAC1933	-3.59804	5.85788e-10		RNA polymerase sigma factor	Sigma factor activity; Regulation of DNA-templated transcription, initiation	Two-component system; Flagellar assembly	Two-component system; Flagellar assembly
XAC1934	-3.64636	3.84175e-10		flagellar biosynthesis switch protein
XAC1938	-2.66483	1.62102e-05		GGDEF family protein
XAC1939	-2.32119	0.0026739		GGDEF family protein	Negative regulation of bacterial-type flagellum-dependent cell motility; Cell adhesion involved in single-species biofilm formation; Diguanylate cyclase activity
XAC1971	-3.16183	1.88865e-08		conserved hypothetical protein
XAC1972	-3.10373	4.36233e-08		conserved hypothetical protein
XAC1973	-3.60892	1.92053e-09		flagellar protein	Bacterial-type flagellum assembly	Flagellar assembly	Flagellar assembly
XAC1974	-3.55539	1.23651e-08		flagellar protein		Flagellar assembly	Flagellar assembly
XAC1975	-3.72777	1.73436e-06		flagellar protein		Two-component system; Flagellar assembly	Two-component system; Flagellar assembly
XAC1987	-3.6658	1.16348e-09		chemotaxis protein	Chemotaxis	Two-component system; Bacterial chemotaxis	Two-component system; Bacterial chemotaxis
XAC1988	-3.30556	0.00328897		flagellar protein	Bacterial-type flagellum assembly	Flagellar assembly	Flagellar assembly
XAC1989	-3.85237	8.92097e-13		flagellar protein	Negative regulation of transcription, DNA-templated	Two-component system; Flagellar assembly	Two-component system; Flagellar assembly
XAC1990	-4.1448	1.25898e-13		conserved hypothetical protein	Bacterial-type flagellum assembly
XAC1993	-3.25713	9.29642e-07		conserved hypothetical protein	Kinase activity; Phosphorylation
XAC1996	-3.19854	5.45864e-06		chemotaxis protein	signal transduction	Two-component system; Bacterial chemotaxis	Bacterial chemotaxis; Two-component system
XAC2447	-2.80459	0.00200965		chemotaxis protein	Chemotaxis; Signal transduction;	Two-component system; Bacterial chemotaxis	Bacterial chemotaxis; Two-component system
XAC2448	-3.22712	0.000205861		chemotaxis protein	Chemotaxis; Signal transduction; Transmembrane signaling receptor activity; Intrinsic component of plasma membrane	Two-component system; Bacterial chemotaxis	Bacterial chemotaxis; Two-component system
XAC2482	-3.66797	1.25326e-07		transcriptional regulator	Negative regulation of bacterial-type flagellum-dependent cell motility; Cell adhesion involved in single-species biofilm formation; Phosphorylation
XAC2501	-2.97916	0.00780699		multiphosphoryl transfer protein	Kinase activity; Phosphorylation	Phosphotransferase system (PTS)
XAC2539	-3.12027	0.000205672		conserved hypothetical protein
XAC2540	-3.00263	0.00135417	GH35	conserved hypothetical protein
XAC2812	-2.7978	0.000186865		conserved hypothetical protein	Kinase activity; Phosphorylation
XAC3014	-3.00104	0.000895824		RebB protein
XAC3017	-2.68211	0.00293699		RebB protein
XAC3018	-2.37607	0.0305859		hypothetical protein
XAC3020	-2.68676	0.0144763		hypothetical protein
XAC3023	-2.46398	0.0403956		hypothetical protein
XAC3038	-3.54805	0.000296485		homoserine dehydrogenase	Phosphorylation	Biosynthesis of amino acids; Biosynthesis of secondary metabolites
XAC3039	-3.4136	3.48928e-05		cystathionine gamma-synthase		Biosynthesis of amino acids, Selenocompound metabolism; Sulfur metabolism; Biosynthesis of secondary metabolites	Sulfur metabolism
XAC3040	-2.39367	0.00735106		homoserine O-acetyltransferase		Biosynthesis of amino acids; Sulfur metabolism; Biosynthesis of secondary metabolites	Sulfur metabolism
XAC3053	-2.57075	0.0193926		conserved hypothetical protein
XAC3086	-3.06987	6.43434e-06		conserved hypothetical protein
XAC3087	-2.57489	0.0226919		rebB protein
XAC3132	-3.73147	2.72952e-08		chemotaxis protein	Chemotaxis; Signal transduction; Transmembrane signaling receptor activity; Intrinsic component of plasma membrane	Two-component system; Bacterial chemotaxis	Bacterial chemotaxis; Two-component system
XAC3200	-2.68118	0.0350852		nitrilotriacetate monooxygenase component A
XAC3330	-6.33173	2.31437e-09		NADPH-sulfite reductase flavoprotein subunit		Sulfur metabolism	Sulfur metabolism
XAC3331	-5.77323	6.02045e-07		NADPH-sulfite reductase iron-sulfur protein		Sulfur metabolism	Sulfur metabolism
XAC3332	-5.718	2.54518e-07		3'-phosphoadenosine 5'-phosphosulfate reductase		Sulfur metabolism	Sulfur metabolism
XAC3337	-4.59827	6.25686e-08		hypothetical protein
XAC3340	-3.1298	0.0107774		siroheme synthase	Methylation	Porphyrin metabolism; Biosynthesis of cofactors; Biosynthesis of secondary metabolites
XAC3341	-3.40339	0.000382544		cysteine synthase		Biosynthesis of amino acids; Sulfur metabolism; Carbon metabolism; Biosynthesis of secondary metabolites	Sulfur metabolism
XAC3763	-3.03054	1.8196e-05		conserved hypothetical protein
XAC3927	-2.64087	1.42091e-08		conserved hypothetical protein	Kinase activity; Phosphorylation
XAC4010	-2.67577	0.000610017		conserved hypothetical protein
XAC4011	-2.42523	0.0070149		conserved hypothetical protein
XAC4023	-2.14199	0.00411188		two-component system regulatory protein		Cationic antimicrobial peptide (CAMP) resistance; Two-component system	Two-component system
XAC4024	-2.27682	0.00083366		conserved hypothetical protein
XAC4026	-4.59387	2.32159e-12		conserved hypothetical protein
XAC4214	-2.32273	0.000263669		GMP synthase		Purine metabolism
XACa0028	-2.20293	0.0133117		plasmid stable inheritance protein I
XACa0042	-3.02974	1.99025e-06		KfrA protein
XACb0032	-1.90492	0.0425365		conserved hypothetical protein	Methylation; Methyltransferase activity
