# Supplementary material for: Plant structural and storage glucans trigger distinct transcriptional responses that modulate the motility of Xanthomonas pathogens
Source: Microbiol Spectr. 2023 Oct 19;11(6):e02280-23. doi: 10.1128/spectrum.02280-23 (PMC10714752; doi:10.1128/spectrum.02280-23)
Supplement: Data Set S2 — GO enrichment analysis. [file spectrum.02280-23-s0002.xlsx]

## Sheet: Cellobiose
Supplementary Data 2. XVM2m Cellobiose vs XVM2m Glucose - 103 genes DE (58 genes downregulated + 45 genes upregulated)
GO enrichment analysis
Downregulated
ID	Description	GeneRatio	BgRatio	pvalue	p.adjust	qvalue	geneID	Count
3677	DNA binding	26 of 55	373 of 3589	2.49072e-12	1.49443e-10	1.25847e-10	XAC0281/XAC1739/XAC1682/XAC1319/XAC3363/XAC1161/XAC0267/XAC0559/XACb0060/XACb0010/XAC2904/XACa0028/XAC3461/XAC0877/XACb0071/XACa0029/XAC3229/XACa0038/XAC3459/XAC0255/XACa0042/XACb0072/XAC1195/XAC2718/XACb0069/XACa0036	26
Gene	Description	Domains
XAC0281	transcriptional regulator marR family	MarR family; MarR family; Winged helix DNA-binding domain; HxlR-like helix-turn-helix
XAC1739	LexA repressor	LexA DNA binding domain; Peptidase S24-like
XAC1682	RNA polymerase sigma-E factor	Sigma-70, region 4; Sigma-70, region 4; Sigma-70 region 2; ECF sigma factor
XAC1319	RNA polymerase sigma-H factor	Sigma-70, region 4; Sigma-70 region 2; Sigma-70, region 4; ECF sigma factor
XAC3363	transcriptional regulator blaI family	Penicillinase repressor
XAC1161	conserved hypothetical protein	Bacterial regulatory proteins, tetR family
XAC0267	conserved hypothetical protein
XAC0559	conserved hypothetical protein	Transcriptional regulator PadR-like family
XACb0060	virulence plasmid protein	Antidote-toxin recognition MazE, bacterial antitoxin
XACb0010	cointegrate resolution protein T	Plasmid replication region DNA-binding N-term
XAC2904	integrase/recombinase	Phage integrase family
XACa0028	plasmid stable inheritance protein I
XAC3461	transcriptional regulator	AefR-like transcriptional repressor, C-terminal region; Bacterial regulatory proteins, tetR family
XAC0877	transcriptional regulator gntR family	FCD domain; Bacterial regulatory proteins, gntR family
XACb0071	Tn5045 resolvase	Resolvase, N terminal domain
XACa0029	transposase	Resolvase, N terminal domain
XAC3229	cointegrate resolution protein T	Plasmid replication region DNA-binding N-term
XACa0038	Tn5045 resolvase	Resolvase, N terminal domain
XAC3459	transcriptional regulator lysR family	LysR substrate binding domain; Bacterial regulatory helix-turn-helix protein, lysR family
XAC0255	transcriptional regulator	LysR substrate binding domain; Bacterial regulatory helix-turn-helix protein, lysR family
XACa0042	KfrA protein	Plasmid replication region DNA-binding N-term
XACb0072	resolvase	Helix-turn-helix domain of resolvase
XAC1195	hypothetical protein	Antidote-toxin recognition MazE, bacterial antitoxin
XAC2718	transcriptional regulator	LysR substrate binding domain; Bacterial regulatory helix-turn-helix protein, lysR family
XACb0069	conserved hypothetical protein	PIN domain; PIN domain
XACa0036	conserved hypothetical protein	PIN domain; PIN domain
ID	Description	GeneRatio	BgRatio	pvalue	p.adjust	qvalue	geneID	Count
6310	DNA recombination	06 of 55	54 of 3589	0.000143851	0.00431554	0.00363414	XAC1740/XAC2904/XACb0071/XACa0029/XACa0038/XACb0072	6
Gene	Description	Domains
XAC1740	RecA protein	recA bacterial DNA recombination protein; Rad51
XAC2904	integrase/recombinase	Phage integrase family
XACb0071	Tn5045 resolvase	Resolvase, N terminal domain
XACa0029	transposase	Resolvase, N terminal domain
XACa0038	Tn5045 resolvase	Resolvase, N terminal domain
XACb0072	resolvase	Helix-turn-helix domain of resolvase
ID	Description	GeneRatio	BgRatio	pvalue	p.adjust	qvalue	geneID	Count
45892	negative regulation of transcription, DNA-templated	03 of 55	11 of 3589	0.00051527	0.0103054	0.00867824	XAC1320/XAC1739/XAC3363	3
Gene	Description	Domains
XAC1320	regulatory protein	Anti sigma-E protein RseA, N-terminal domain
XAC1739	LexA repressor	LexA DNA binding domain; Peptidase S24-like
XAC3363	transcriptional regulator blaI family	Penicillinase repressor
ID	Description	GeneRatio	BgRatio	pvalue	p.adjust	qvalue	geneID	Count
3700	DNA-binding transcription factor activity	07 of 55	104 of 3589	0.000905437	0.0135816	0.0114371	XAC0281/XAC1161/XAC0877/XAC3459/XAC0255/XAC4064/XAC2718	7
Gene	Description	Domains
XAC0281	transcriptional regulator marR family	MarR family; MarR family; Winged helix DNA-binding domain; HxlR-like helix-turn-helix
XAC1161	conserved hypothetical protein	Bacterial regulatory proteins, tetR family
XAC0877	transcriptional regulator gntR family	FCD domain; Bacterial regulatory proteins, gntR family
XAC3459	transcriptional regulator lysR family	LysR substrate binding domain; Bacterial regulatory helix-turn-helix protein, lysR family
XAC0255	transcriptional regulator	LysR substrate binding domain; Bacterial regulatory helix-turn-helix protein, lysR family
XAC4064	transcriptional regulator araC family	Helix-turn-helix domain; Bacterial regulatory helix-turn-helix proteins, AraC family; Bacterial regulatory helix-turn-helix proteins, AraC family; DJ-1/PfpI family
XAC2718	transcriptional regulator	LysR substrate binding domain; Bacterial regulatory helix-turn-helix protein, lysR family
ID	Description	GeneRatio	BgRatio	pvalue	p.adjust	qvalue	geneID	Count
6355	regulation of transcription, DNA-templated	09 of 55	177 of 3589	0.00125243	0.0150292	0.0126561	XAC0281/XAC1161/XAC0877/XAC3459/XAC0255/XACa0037/XAC4064/XACb0070/XAC2718	9
Gene	Description	Domains
XAC0281	transcriptional regulator marR family	MarR family; MarR family; Winged helix DNA-binding domain; HxlR-like helix-turn-helix
XAC1161	conserved hypothetical protein	Bacterial regulatory proteins, tetR family
XAC0877	transcriptional regulator gntR family	FCD domain; Bacterial regulatory proteins, gntR family
XAC3459	transcriptional regulator lysR family	LysR substrate binding domain; Bacterial regulatory helix-turn-helix protein, lysR family
XAC0255	transcriptional regulator	LysR substrate binding domain; Bacterial regulatory helix-turn-helix protein, lysR family
XACa0037	conserved hypothetical protein	Ribbon-helix-helix domain
XAC4064	transcriptional regulator araC family	Helix-turn-helix domain; Bacterial regulatory helix-turn-helix proteins, AraC family; Bacterial regulatory helix-turn-helix proteins, AraC family; DJ-1/PfpI family
XACb0070	conserved hypothetical protein	Ribbon-helix-helix domain
	transcriptional regulator	LysR substrate binding domain; Bacterial regulatory helix-turn-helix protein, lysR family
Upregulated
ID	Description	GeneRatio	BgRatio	pvalue	p.adjust	qvalue	geneID	Count
71973	bacterial-type flagellum-dependent cell motility	04 of 39	19 of 3589	4.107e-05	0.00139638	0.000994327	XAC1983/XAC1976/XAC1948/XAC1981	4
Gene	Description	Domains
XAC1983	flagellar biosynthesis hook protein	Flagellar basal body protein FlaE; Flagellar basal body rod FlgEFG protein C-terminal; Flagella basal body rod protein
XAC1976	flagellar protein	Bacterial flagellin N-terminal helical region; Bacterial flagellin C-terminal helical region
XAC1948	flagellar protein	Flagellar basal body-associated protein FliL
XAC1981	flagellar biosynthesis cell-distal portion of basal-body rod	Flagellar basal body rod FlgEFG protein C-terminal; Flagella basal body rod protein
ID	Description	GeneRatio	BgRatio	pvalue	p.adjust	qvalue	geneID	Count
4497	monooxygenase activity	03 of 39	17 of 3589	0.000726333	0.0107726	0.00767092	XAC3200/XAC0855/XAC0854	3
Gene	Description	Domains
XAC3200	nitrilotriacetate monooxygenase component A	Luciferase-like monooxygenase
XAC0855	monooxygenase	Luciferase-like monooxygenase
XAC0854	conserved hypothetical protein	Acyl-CoA dehydrogenase, C-terminal domain
ID	Description	GeneRatio	BgRatio	pvalue	p.adjust	qvalue	geneID	Count
4180	carboxypeptidase activity	03 of 39	19 of 3589	0.00101956	0.0107726	0.00767092	XAC0291/XAC3418/XAC3419	3
Gene	Description	Domains
XAC0291	Oar protein	TonB-dependent Receptor Plug Domain; Carboxypeptidase regulatory-like domain; TonB dependent receptor
XAC3418	Oar protein	TonB-dependent Receptor Plug Domain
XAC3419	Oar protein	0
ID	Description	GeneRatio	BgRatio	pvalue	p.adjust	qvalue	geneID	Count
15628	protein secretion by the type II secretion system	03 of 39	21 of 3589	0.00137851	0.0107726	0.00767092	XAC2664/XAC2669/XAC3241	3
Gene	Description	Domains
XAC2664	PilE protein	Type IV minor pilin ComP, DNA uptake sequence receptor; Prokaryotic N-terminal methylation motif
XAC2669	pre-pilin like leader sequence	Type II transport protein GspH; Prokaryotic N-terminal methylation motif
XAC3241	fimbrillin	Pilin (bacterial filament); Prokaryotic N-terminal methylation motif
ID	Description	GeneRatio	BgRatio	pvalue	p.adjust	qvalue	geneID	Count
15627	type II protein secretion system complex	03 of 39	22 of 3589	0.00158421	0.0107726	0.00767092	XAC2664/XAC2669/XAC3241	3
Gene	Description	Domains
XAC2664	PilE protein	Type IV minor pilin ComP, DNA uptake sequence receptor; Prokaryotic N-terminal methylation motif
XAC2669	pre-pilin like leader sequence	Type II transport protein GspH; Prokaryotic N-terminal methylation motif
XAC3241	fimbrillin	Pilin (bacterial filament); Prokaryotic N-terminal methylation motif
ID	Description	GeneRatio	BgRatio	pvalue	p.adjust	qvalue	geneID	Count
30246	carbohydrate binding	03 of 39	28 of 3589	0.00322158	0.0182556	0.0129994	XAC0291/XAC3418/XAC3419	3
Gene	Description	Domains
XAC0291	Oar protein	TonB-dependent Receptor Plug Domain; Carboxypeptidase regulatory-like domain; TonB dependent receptor
XAC3418	Oar protein	TonB-dependent Receptor Plug Domain
XAC3419	Oar protein	0
ID	Description	GeneRatio	BgRatio	pvalue	p.adjust	qvalue	geneID	Count
9279	cell outer membrane	05 of 39	103 of 3589	0.00468049	0.0227338	0.0161882	XAC3613/XAC3201/XAC0291/XAC3418/XAC0852	5
Gene	Description	Domains
XAC3613	TonB-dependent receptor	TonB dependent receptor; TonB-dependent Receptor Plug Domain
XAC3201	TonB-dependent receptor	TonB dependent receptor; TonB-dependent Receptor Plug Domain; Outer membrane protein beta-barrel family
XAC0291	Oar protein	TonB-dependent Receptor Plug Domain; Carboxypeptidase regulatory-like domain; TonB dependent receptor
XAC3418	Oar protein	TonB-dependent Receptor Plug Domain
XAC0852	TonB-dependent receptor	TonB dependent receptor; TonB-dependent Receptor Plug Domain
ID	Description	GeneRatio	BgRatio	pvalue	p.adjust	qvalue	geneID	Count
16705	oxidoreductase activity, acting on paired donors, with incorporation or reduction of molecular oxygen	02 of 39	12 of 3589	0.00709068	0.0301354	0.0214586	XAC3200/XAC0855	2
Gene	Description	Domains
XAC3200	nitrilotriacetate monooxygenase component A	Luciferase-like monooxygenase
XAC0855	monooxygenase	Luciferase-like monooxygenase
ID	Description	GeneRatio	BgRatio	pvalue	p.adjust	qvalue	geneID	Count
5886	plasma membrane	09 of 39	355 of 3589	0.0118397	0.0447278	0.0318495	XAC3884/XAC1019/XAC3197/XAC1018/XAC2669/XAC0858/XAC0860/XAC1948/XAC0857	9
Gene	Description	Domains
XAC3884	cytochrome C oxidase subunit III	Cytochrome c oxidase subunit III; Cytochrome c oxidase subunit III
XAC1019	ABC transporter sulfate permease	Binding-protein-dependent transport system inner membrane component
XAC3197	ABC transporter permease	Binding-protein-dependent transport system inner membrane component
XAC1018	ABC transporter sulfate permease	Binding-protein-dependent transport system inner membrane component
XAC2669	pre-pilin like leader sequence	Type II transport protein GspH; Prokaryotic N-terminal methylation motif
XAC0858	ABC transporter permease	Binding-protein-dependent transport system inner membrane component
XAC0860	ABC transporter ATP-binding protein	ABC transporter; ABC transporter; Oligopeptide/dipeptide transporter, C-terminal region; Oligopeptide/dipeptide transporter, C-terminal region
XAC1948	flagellar protein	Flagellar basal body-associated protein FliL
XAC0857	ABC transporter permease	Binding-protein-dependent transport system inner membrane component
ID	Description	GeneRatio	BgRatio	pvalue	p.adjust	qvalue	geneID	Count
6811	ion transport	02 of 39	17 of 3589	0.0141195	0.0480063	0.034184	XAC3613/XAC0852	2
Gene	Description	Domains
XAC3613	TonB-dependent receptor	TonB dependent receptor; TonB-dependent Receptor Plug Domain
XAC0852	TonB-dependent receptor	TonB dependent receptor; TonB-dependent Receptor Plug Domain

## Sheet: Starch
Supplementary Data 2. XVM2m Starch vs XVM2m Glucose - 150 genes DE (118 genes downregulated + 32 genes upregulated)
GO enrichment analysis
Downregulated
ID	Description	GeneRatio	BgRatio	pvalue	p.adjust	qvalue	geneID	Count
6935	chemotaxis	21 of 96	42 of 3589	3.29982e-23	2.63986e-21	2.11883e-21	XAC1894/XAC3132/XAC1987/XAC1892/XAC1888/XAC1931/XAC1900/XAC2448/XAC1903/XAC1896/XAC1897/XAC1930/XAC1906/XAC0611/XAC1899/XAC2447/XAC1746/XAC1891/XAC1666/XAC1902/XAC1893	21
Gene	Description	Domains
XAC1894	chemotaxis protein	Methyl-accepting chemotaxis protein (MCP) signalling domain; CHASE3 domain; HAMP domain
XAC3132	chemotaxis protein	Methyl-accepting chemotaxis protein (MCP) signalling domain; HAMP domain
XAC1987	chemotaxis protein	CheW-like domain; Response regulator receiver domain
XAC1892	chemotaxis protein	Methyl-accepting chemotaxis protein (MCP) signalling domain; HAMP domain
XAC1888	glutamate methylesterase	CheB methylesterase; Response regulator receiver domain
XAC1931	chemotaxis related protein	Chemotaxis phosphatase, CheZ; Chemotaxis phosphatase, CheZ
XAC1900	chemotaxis protein	Methyl-accepting chemotaxis protein (MCP) signalling domain; Single Cache domain 2; Cache domain; HAMP domain; Cache 3/Cache 2 fusion domain
XAC2448	chemotaxis protein	Methyl-accepting chemotaxis protein (MCP) signalling domain; Four helix bundle sensory module for signal transduction; HAMP domain
XAC1903	chemotaxis protein	CheW-like domain; Hpt domain; Histidine kinase-, DNA gyrase B-, and HSP90-like ATPase; Signal transducing histidine kinase, homodimeric domain
XAC1896	chemotaxis protein	Methyl-accepting chemotaxis protein (MCP) signalling domain; HAMP domain
XAC1897	chemotaxis protein	Methyl-accepting chemotaxis protein (MCP) signalling domain
XAC1930	chemotaxis related protein	CheW-like domain; Histidine kinase-, DNA gyrase B-, and HSP90-like ATPase; Hpt domain; Signal transducing histidine kinase, homodimeric domain
XAC1906	chemotaxis protein	CheW-like domain
XAC0611	chemotaxis protein	Methyl-accepting chemotaxis protein (MCP) signalling domain; Single Cache domain 2; Cache domain; HAMP domain; Cache 3/Cache 2 fusion domain
XAC1899	chemotaxis protein	Methyl-accepting chemotaxis protein (MCP) signalling domain; HAMP domain
XAC2447	chemotaxis protein	CheW-like domain
XAC1746	chemotaxis protein	PAS fold; PAS fold; PAS fold; Methyl-accepting chemotaxis protein (MCP) signalling domain; PAS fold; PAS fold; PAS fold; PAS domain; PAS domain; PAS domain; PAS fold; PAS fold; PAS fold; PAS domain
XAC1891	chemotaxis protein	Methyl-accepting chemotaxis protein (MCP) signalling domain; HAMP domain; Four helix bundle sensory module for signal transduction
XAC1666	chemotaxis protein	Methyl-accepting chemotaxis protein (MCP) signalling domain; Four helix bundle sensory module for signal transduction; HAMP domain
XAC1902	chemotaxis protein	Methyl-accepting chemotaxis protein (MCP) signalling domain; HAMP domain; Four helix bundle sensory module for signal transduction
XAC1893	chemotaxis protein	Methyl-accepting chemotaxis protein (MCP) signalling domain; HAMP domain
ID	Description	GeneRatio	BgRatio	pvalue	p.adjust	qvalue	geneID	Count
7165	signal transduction	17 of 96	33 of 3589	3.52179e-19	1.40871e-17	1.13068e-17	XAC1894/XAC3132/XAC1892/XAC1900/XAC2448/XAC1996/XAC1896/XAC1897/XAC1906/XAC0611/XAC1899/XAC2447/XAC1746/XAC1891/XAC1666/XAC1902/XAC1893	17
Gene	Description	Domains
XAC1894	chemotaxis protein	Methyl-accepting chemotaxis protein (MCP) signalling domain; CHASE3 domain; HAMP domain
XAC3132	chemotaxis protein	Methyl-accepting chemotaxis protein (MCP) signalling domain; HAMP domain
XAC1892	chemotaxis protein	Methyl-accepting chemotaxis protein (MCP) signalling domain; HAMP domain
XAC1900	chemotaxis protein	Methyl-accepting chemotaxis protein (MCP) signalling domain; Single Cache domain 2; Cache domain; HAMP domain; Cache 3/Cache 2 fusion domain
XAC2448	chemotaxis protein	Methyl-accepting chemotaxis protein (MCP) signalling domain; Four helix bundle sensory module for signal transduction; HAMP domain
XAC1996	chemotaxis protein	Methyl-accepting chemotaxis protein (MCP) signalling domain
XAC1896	chemotaxis protein	Methyl-accepting chemotaxis protein (MCP) signalling domain; HAMP domain
XAC1897	chemotaxis protein	Methyl-accepting chemotaxis protein (MCP) signalling domain
XAC1906	chemotaxis protein	CheW-like domain
XAC0611	chemotaxis protein	Methyl-accepting chemotaxis protein (MCP) signalling domain; Single Cache domain 2; Cache domain; HAMP domain; Cache 3/Cache 2 fusion domain
XAC1899	chemotaxis protein	Methyl-accepting chemotaxis protein (MCP) signalling domain; HAMP domain
XAC2447	chemotaxis protein	CheW-like domain
XAC1746	chemotaxis protein	PAS fold; PAS fold; PAS fold; Methyl-accepting chemotaxis protein (MCP) signalling domain; PAS fold; PAS fold; PAS fold; PAS domain; PAS domain; PAS domain; PAS fold; PAS fold; PAS fold; PAS domain
XAC1891	chemotaxis protein	Methyl-accepting chemotaxis protein (MCP) signalling domain; HAMP domain; Four helix bundle sensory module for signal transduction
XAC1666	chemotaxis protein	Methyl-accepting chemotaxis protein (MCP) signalling domain; Four helix bundle sensory module for signal transduction; HAMP domain
XAC1902	chemotaxis protein	Methyl-accepting chemotaxis protein (MCP) signalling domain; HAMP domain; Four helix bundle sensory module for signal transduction
XAC1893	chemotaxis protein	Methyl-accepting chemotaxis protein (MCP) signalling domain; HAMP domain
ID	Description	GeneRatio	BgRatio	pvalue	p.adjust	qvalue	geneID	Count
4888	transmembrane signaling receptor activity	14 of 96	20 of 3589	1.23797e-18	3.30127e-17	2.6497e-17	XAC1894/XAC3132/XAC1892/XAC1900/XAC2448/XAC1896/XAC1897/XAC0611/XAC1899/XAC1746/XAC1891/XAC1666/XAC1902/XAC1893	14
Gene	Description	Domains
XAC1894	chemotaxis protein	Methyl-accepting chemotaxis protein (MCP) signalling domain; CHASE3 domain; HAMP domain
XAC3132	chemotaxis protein	Methyl-accepting chemotaxis protein (MCP) signalling domain; HAMP domain
XAC1892	chemotaxis protein	Methyl-accepting chemotaxis protein (MCP) signalling domain; HAMP domain
XAC1900	chemotaxis protein	Methyl-accepting chemotaxis protein (MCP) signalling domain; Single Cache domain 2; Cache domain; HAMP domain; Cache 3/Cache 2 fusion domain
XAC2448	chemotaxis protein	Methyl-accepting chemotaxis protein (MCP) signalling domain; Four helix bundle sensory module for signal transduction; HAMP domain
XAC1896	chemotaxis protein	Methyl-accepting chemotaxis protein (MCP) signalling domain; HAMP domain
XAC1897	chemotaxis protein	Methyl-accepting chemotaxis protein (MCP) signalling domain
XAC0611	chemotaxis protein	Methyl-accepting chemotaxis protein (MCP) signalling domain; Single Cache domain 2; Cache domain; HAMP domain; Cache 3/Cache 2 fusion domain
XAC1899	chemotaxis protein	Methyl-accepting chemotaxis protein (MCP) signalling domain; HAMP domain
XAC1746	chemotaxis protein	PAS fold; PAS fold; PAS fold; Methyl-accepting chemotaxis protein (MCP) signalling domain; PAS fold; PAS fold; PAS fold; PAS domain; PAS domain; PAS domain; PAS fold; PAS fold; PAS fold; PAS domain
XAC1891	chemotaxis protein	Methyl-accepting chemotaxis protein (MCP) signalling domain; HAMP domain; Four helix bundle sensory module for signal transduction
XAC1666	chemotaxis protein	Methyl-accepting chemotaxis protein (MCP) signalling domain; Four helix bundle sensory module for signal transduction; HAMP domain
XAC1902	chemotaxis protein	Methyl-accepting chemotaxis protein (MCP) signalling domain; HAMP domain; Four helix bundle sensory module for signal transduction
XAC1893	chemotaxis protein	Methyl-accepting chemotaxis protein (MCP) signalling domain; HAMP domain
ID	Description	GeneRatio	BgRatio	pvalue	p.adjust	qvalue	geneID	Count
31226	intrinsic component of plasma membrane	07 of 96	26 of 3589	3.41441e-06	6.82882e-05	5.48103e-05	XAC1894/XAC3132/XAC1892/XAC2448/XAC1896/XAC1891/XAC1902	7
Gene	Description	Domains
XAC1894	chemotaxis protein	Methyl-accepting chemotaxis protein (MCP) signalling domain; CHASE3 domain; HAMP domain
XAC3132	chemotaxis protein	Methyl-accepting chemotaxis protein (MCP) signalling domain; HAMP domain
XAC1892	chemotaxis protein	Methyl-accepting chemotaxis protein (MCP) signalling domain; HAMP domain
XAC2448	chemotaxis protein	Methyl-accepting chemotaxis protein (MCP) signalling domain; Four helix bundle sensory module for signal transduction; HAMP domain
XAC1896	chemotaxis protein	Methyl-accepting chemotaxis protein (MCP) signalling domain; HAMP domain
XAC1891	chemotaxis protein	Methyl-accepting chemotaxis protein (MCP) signalling domain; HAMP domain; Four helix bundle sensory module for signal transduction
XAC1902	chemotaxis protein	Methyl-accepting chemotaxis protein (MCP) signalling domain; HAMP domain; Four helix bundle sensory module for signal transduction
ID	Description	GeneRatio	BgRatio	pvalue	p.adjust	qvalue	geneID	Count
1902201	negative regulation of bacterial-type flagellum-dependent cell motility	05 of 96	12 of 3589	8.4241e-06	0.000134786	0.000108183	XAC2482/XAC0614/XAC0424/XAC1939/XAC0593	5
Gene	Description	Domains
XAC2482	transcriptional regulator	Diguanylate cyclase, GGDEF domain; Response regulator receiver domain
XAC0614	GGDEF family protein	Diguanylate cyclase, GGDEF domain
XAC0424	conserved hypothetical protein	Diguanylate cyclase, GGDEF domain
XAC1939	GGDEF family protein	Diguanylate cyclase, GGDEF domain; Y_Y_Y domain
XAC0593	conserved hypothetical protein	Diguanylate cyclase, GGDEF domain
ID	Description	GeneRatio	BgRatio	pvalue	p.adjust	qvalue	geneID	Count
43709	cell adhesion involved in single-species biofilm formation	05 of 96	14 of 3589	2.04052e-05	0.00027207	0.000218372	XAC2482/XAC0614/XAC0424/XAC1939/XAC0593	5
Gene	Description	Domains
XAC2482	transcriptional regulator	Diguanylate cyclase, GGDEF domain; Response regulator receiver domain
XAC0614	GGDEF family protein	Diguanylate cyclase, GGDEF domain
XAC0424	conserved hypothetical protein	Diguanylate cyclase, GGDEF domain
XAC1939	GGDEF family protein	Diguanylate cyclase, GGDEF domain; Y_Y_Y domain
XAC0593	conserved hypothetical protein	Diguanylate cyclase, GGDEF domain
ID	Description	GeneRatio	BgRatio	pvalue	p.adjust	qvalue	geneID	Count
52621	diguanylate cyclase activity	04 of 1996	11 of 3589	0.000137409	0.00157039	0.00126044	XAC0614/XAC0424/XAC1939/XAC0593	4
Gene	Description	Domains
XAC0614	GGDEF family protein	Diguanylate cyclase, GGDEF domain
XAC0424	conserved hypothetical protein	Diguanylate cyclase, GGDEF domain
XAC1939	GGDEF family protein	Diguanylate cyclase, GGDEF domain; Y_Y_Y domain
XAC0593	conserved hypothetical protein	Diguanylate cyclase, GGDEF domain
ID	Description	GeneRatio	BgRatio	pvalue	p.adjust	qvalue	geneID	Count
32259	methylation	08 of 1996	73 of 3589	0.000627807	0.00627807	0.00503898	XAC1561/XAC1888/XAC1560/XAC0310/XAC3340/XAC0311/XAC1559/XACb0032	4
Gene	Description	Domains
XAC1561	transcriptional regulator	Methyltransferase domain; Methyltransferase domain; Methyltransferase domain; Bacterial regulatory protein, arsR family; Methyltransferase domain; Methyltransferase domain; ubiE/COQ5 methyltransferase family; Helix-turn-helix domain; Nodulation protein S (NodS); MarR family; Methyltransferase small domain; Methionine biosynthesis protein MetW; Winged helix-turn-helix DNA-binding
XAC1888	glutamate methylesterase	CheB methylesterase; Response regulator receiver domain
XAC1560	5-methyltetrahydrofolate-homocysteine methyl transferase	Homocysteine S-methyltransferase
XAC0310	vanillate O-demethylase oxidoreductase	2Fe-2S iron-sulfur cluster binding domain; Oxidoreductase FAD-binding domain
XAC3340	siroheme synthase	Tetrapyrrole (Corrin/Porphyrin) Methylases; Putative NAD(P)-binding
XAC0311	vanillate O-demethylase oxygenase subunit	Rieske [2Fe-2S] domain
XAC1559	5-methyltetrahydrofolate-homocysteine methyltransferase	Vitamin B12 dependent methionine synthase, activation domain; Pterin binding enzyme; B12 binding domain; B12 binding domain
XACb0032	conserved hypothetical protein	PemK-like, MazF-like toxin of type II toxin-antitoxin system
ID	Description	GeneRatio	BgRatio	pvalue	p.adjust	qvalue	geneID	Count
44780	bacterial-type flagellum assembly	03 of 96	11 of 3589	0.00261863	0.020949	0.0168144	XAC1990/XAC1973/XAC1988	3
Gene	Description	Domains
XAC1990	conserved hypothetical protein	0
XAC1973	flagellar protein	Flagellar protein FliS
XAC1988	flagellar protein	Chaperone for flagella basal body P-ring formation; SAF domain
ID	Description	GeneRatio	BgRatio	pvalue	p.adjust	qvalue	geneID	Count
45892	negative regulation of transcription, DNA-templated	03 of 96	11 of 3589	0.00261863	0.020949	0.0168144	XAC1989/XAC1320/XAC1739	3
Gene	Description	Domains
XAC1989	flagellar protein	Anti-sigma-28 factor, FlgM
XAC1320	regulatory protein	Anti sigma-E protein RseA, N-terminal domain
XAC1739	LexA repressor	LexA DNA binding domain; Peptidase S24-like
ID	Description	GeneRatio	BgRatio	pvalue	p.adjust	qvalue	geneID	Count
8168	methyltransferase activity	03 of 96	57 of 3589	0.00377755	0.0268662	0.0215637	XAC1561/XAC1888/XAC1560/XAC0310/XAC0311/XACb0032	6
Gene	Description	Domains
XAC1561	transcriptional regulator	Methyltransferase domain; Methyltransferase domain; Methyltransferase domain; Bacterial regulatory protein, arsR family; Methyltransferase domain; Methyltransferase domain; ubiE/COQ5 methyltransferase family; Helix-turn-helix domain; Nodulation protein S (NodS); MarR family; Methyltransferase small domain; Methionine biosynthesis protein MetW; Winged helix-turn-helix DNA-binding
XAC1888	glutamate methylesterase	CheB methylesterase; Response regulator receiver domain
XAC1560	5-methyltetrahydrofolate-homocysteine methyl transferase	Homocysteine S-methyltransferase
XAC0310	vanillate O-demethylase oxidoreductase	2Fe-2S iron-sulfur cluster binding domain; Oxidoreductase FAD-binding domain
XAC0311	vanillate O-demethylase oxygenase subunit	Rieske [2Fe-2S] domain
XACb0032	conserved hypothetical protein	PemK-like, MazF-like toxin of type II toxin-antitoxin system
ID	Description	GeneRatio	BgRatio	pvalue	p.adjust	qvalue	geneID	Count
16987	sigma factor activity	03 of 96	13 of 3589	0.00436576	0.0268662	0.0215637	XAC1682/XAC1933/XAC1319	3
Gene	Description	Domains
XAC1682	RNA polymerase sigma-E factor	Sigma-70, region 4; Sigma-70, region 4; Sigma-70 region 2; ECF sigma factor
XAC1933	RNA polymerase sigma factor	Sigma-70, region 4; Sigma-70 region 2; Sigma-70 region 3; Sigma-70, region 4
XAC1319	RNA polymerase sigma-H factor	Sigma-70, region 4; Sigma-70 region 2; Sigma-70, region 4; ECF sigma factor
ID	Description	GeneRatio	BgRatio	pvalue	p.adjust	qvalue	geneID	Count
2000142	regulation of DNA-templated transcription, initiation	03 of 96	13 of 3589	0.00436576	0.0268662	0.0215637	XAC1682/XAC1933/XAC1319	3
Gene	Description	Domains
XAC1682	RNA polymerase sigma-E factor	Sigma-70, region 4; Sigma-70, region 4; Sigma-70 region 2; ECF sigma factor
XAC1933	RNA polymerase sigma factor	Sigma-70, region 4; Sigma-70 region 2; Sigma-70 region 3; Sigma-70, region 4
XAC1319	RNA polymerase sigma-H factor	Sigma-70, region 4; Sigma-70 region 2; Sigma-70, region 4; ECF sigma factor
ID	Description	GeneRatio	BgRatio	pvalue	p.adjust	qvalue	geneID	Count
16301	kinase activity	07 of 96	79 of 3589	0.00473124	0.0270357	0.0216997	XAC1932/XAC1993/XAC2501/XAC2812/XAC3927/XAC0593/XAC0610	7
Gene	Description	Domains
XAC1932	chemotaxis protein	Response regulator receiver domain
XAC1933	RNA polymerase sigma factor	Sigma-70, region 4; Sigma-70 region 2; Sigma-70 region 3; Sigma-70, region 4
XAC2501	multiphosphoryl transfer protein	PEP-utilising enzyme, TIM barrel domain; Phosphoenolpyruvate-dependent sugar phosphotransferase system, EIIA 2; PTS HPr component phosphorylation site; PEP-utilising enzyme, mobile domain; PEP-utilising enzyme, N-terminal
XAC2812	conserved hypothetical protein	EAL domain; Diguanylate cyclase, GGDEF domain; PAS fold
XAC3927	conserved hypothetical protein	Phosphotransferase enzyme family; RIO1 family
XAC0593	conserved hypothetical protein	Diguanylate cyclase, GGDEF domain
XAC0610	histidine kinase-response regulator hybrid protein	PAS fold; PAS fold; PAS fold; PAS fold; Diguanylate cyclase, GGDEF domain; PAS domain; PAS domain; PAS domain; PAS domain; PAS fold; PAS domain; PAS domain; PAS domain; PAS fold; GAF domain
ID	Description	GeneRatio	BgRatio	pvalue	p.adjust	qvalue	geneID	Count
16310	phosphorylation	09 of 96	126 of 3589	0.00597087	0.0318446	0.0255595	XAC2482/XAC3038/XAC1932/XAC1993/XAC2501/XAC2812/XAC3927/XAC0593/XAC0610	9
Gene	Description	Domains
XAC2482	transcriptional regulator	Diguanylate cyclase, GGDEF domain; Response regulator receiver domain
XAC3038	homoserine dehydrogenase	Homoserine dehydrogenase; Homoserine dehydrogenase, NAD binding domain
XAC1932	chemotaxis protein	Response regulator receiver domain
XAC1993	conserved hypothetical protein	EAL domain; Diguanylate cyclase, GGDEF domain; PAS fold; PAS domain
XAC2501	multiphosphoryl transfer protein	PEP-utilising enzyme, TIM barrel domain; Phosphoenolpyruvate-dependent sugar phosphotransferase system, EIIA 2; PTS HPr component phosphorylation site; PEP-utilising enzyme, mobile domain; PEP-utilising enzyme, N-terminal
XAC2812	conserved hypothetical protein	EAL domain; Diguanylate cyclase, GGDEF domain; PAS fold
XAC3927	conserved hypothetical protein	Phosphotransferase enzyme family; RIO1 family
XAC0593	conserved hypothetical protein	Diguanylate cyclase, GGDEF domain
XAC0610	histidine kinase-response regulator hybrid protein	PAS fold; PAS fold; PAS fold; PAS fold; Diguanylate cyclase, GGDEF domain; PAS domain; PAS domain; PAS domain; PAS domain; PAS fold; PAS domain; PAS domain; PAS domain; PAS fold; GAF domain
Upregulated
ID	Description	GeneRatio	BgRatio	pvalue	p.adjust	qvalue	geneID	Count
16798	hydrolase activity, acting on glycosyl bonds	03 of 28	21 of 3589	0.000515056	0.0149366	0.0130119	XAC2599/XAC2598/XAC2596	3
Gene	Description	Domains
XAC2599	alpha-glucosidase	Glycoside hydrolase 97; Glycosyl-hydrolase 97 N-terminal; Glycosyl-hydrolase 97 C-terminal, oligomerisation
XAC2598	conserved hypothetical protein	Amylo-alpha-1,6-glucosidase
XAC2596	cyclomaltodextrin glucanotransferase	Alpha amylase, catalytic domain
